# Supplementary material for: Molecular phylogeny of the Acer-feeding aphid subfamily Drepanosiphinae (Insecta: Hemiptera: Aphididae) and the evolution of its endosymbiotic consortia
Source: Zoological Lett. 2025 Dec 13;11:9. doi: 10.1186/s40851-025-00255-2 (PMC12709785; doi:10.1186/s40851-025-00255-2)
Supplement: Supplementary file 2 — Supplementary Material 2 [file 40851_2025_255_MOESM2_ESM.xlsx]

## Sheet: Summary
Table S1: Data for aphid specimens used in this study. For each specimen, the table includes the voucher code (Voucher), DNA extraction voucher number (DNA Voucher number), taxonomic position (Subfamily, Genus, Species, and Author), collection data (Date of collection, Locality, Host plant, and Collector) and GenBank accession numbers for four genetic markers (COI, Cytb, EF1α, and PGD). All speci…
Subfamilly	Genus	Species	Author	Date of collection	Locality	Host	Collector	Coordinates	Voucher	DNAVouchernumber	COI	Cytb	EF1	PGD	Source
Aphidinae	Brachycaudus	helichrysi	(Kaltenbach, 1843)								GU568507.1	KX381992.1	DQ005146.1
Chaitophorinae	Chaitophorus	salicti	(Schrank, 1801)	2016-06-03	Brissac, Languedoc-Roussillon, France	Salicaceae, Salix sp.	Cœur d'acier & Jousselin		ACOE3695		GCA_964059655	GCA_964059655	https://zenodo.org/records/10513209	https://zenodo.org/records/10513209	E., A. Coeur d’acier, A-Clamens, M. Galan, C. Cruaud, V. Barbe, A. Manzano-Marín, Discordance between mitochondrial, nuclear, and symbiont genomes in aphid phylogenetics: who is telling the truth?, Zoological Journal of the Linnean Society, Volume 201, Issue 4, August 2024, zlae098, https://doi.org/10.1093/zoolinnean/zlae098
Chaitophorinae	Periphyllus	testudinaceus	(Fernie, 1852)	2013-05-04	Poland Piekary Śląskie	Acer platanoides					KU570442	MW353842.1	HM988757		Wieczorek,K., Lachowska-Cierlik,D., Kajtoch,L. and Kanturski,M. Chaitophorinae versus Drepanosiphinae (Insecta, Hemiptera) - the phylogenetic relationships on the base of molecular and morphological data
Drepanosiphinae	Drepanaphis	acerifoliae	(Thomas, 1878)	2022-09-26	USA, Laurel, Maryland	A.saccharum	K. Malik		KM01	KM1	PV867289	PV929915	PV929916	PX097997
Drepanosiphinae	Drepanaphis	acerifoliae	(Thomas, 1878)	2022-09-24	USA, Fred Fletcher Park	A.rubrum	K. Malik	35.782229, -78.636573	KM02	KM2	PV888896	PX138946	PX138962	PX097998
Drepanosiphinae	Drepanaphis	acerifoliae	(Thomas, 1878)	2022-09-22	USA, Washington, DC	A.rubrum	K. Malik	38.897348, -77.030975	KM03	KM3	PV888897	PX138948	NA	PX097992
Drepanosiphinae	Drepanaphis	acerifoliae	(Thomas, 1878)		Belgrad, Serbia	A. sacchrinum	O. Petrović-Obradović		KM23	KM19_2023	PV888945	PX206480	PX215790	NA
Drepanosiphinae	Drepanaphis	acerifoliae	(Thomas, 1878)	2022-07-17	Leawood (KS ), USA	Acer sp.	William Jacob Pitt		KM20	KM20	PV888939	PX206479	PX215789	NA
Drepanosiphinae	Drepanaphis	carolinensis	Smith, 1941	2022-09-23	USA, N.C., William B. Umstead State Park	A.saccharum	K. Malik	35.873308, -78,751699	KM10	KM10	PV890468	PX138954	PX206494	PX098005
Drepanosiphinae	Drepanaphis	carolinensis	Smith, 1941	2022-10-12	USA, Rahway, NJ	A.saccharum	K. Malik		KM11	KM11	PV892834	PX138955	PX206495	PX098006
Drepanosiphinae	Drepanaphis	carolinensis	Smith, 1941	2022-09-24	USA, N.C.	A.sacharum	K. Malik	35.782229, -78.636573	KM12	KM12	PV892832	PX138956	PX206496	PX098007
Drepanosiphinae	Drepanaphis	granovskyi	Smith & Knowlton, 1943	2022-05-11	Outside Plant Growth Facilities in Fort Collins (CO), USA	A. gandidentatum	William Jacob Pitt		KM24	KM24_4	PV892835	PX206482	NA	NA
Drepanosiphinae	Drepanaphis	kanzensis	Smith, 1941	2023-05-19	University Center for the Arts in Fort Collins (CO), USA	Aesculus glabra	William Jacob Pitt		KM04	KM04	PV890554	PX138949	PX138963	PX097999
Drepanosiphinae	Drepanaphis	kanzensis	Smith, 1941	2022-09-16	USA, Rahway, NJ	A.saccharum	K. Malik		KM05	KM05	PV892833	PX138950	PX206493	PX098000
Drepanosiphinae	Drepanaphis	kanzensis	Smith, 1941	2022-09-23	USA, Raleigh, N.C. Leesville Community Park	A.saccharum	K. Malik	35.885044, -78.714841	KM06	KM6	PV890571	PX138951	PX206489	PX098001
Drepanosiphinae	Drepanaphis	monelli	(Davis, 1909)		Fort Collins, CO	Aesculus glabra	William Jacob Pitt		KM25	KM2024_6	PX134242	PX206483	PX236343	NA
Drepanosiphinae	Drepanaphis	parva	Smith, 1941						BIOUG05017-A08		KR043373.1				Gwiazdowski,R.A., Foottit,R.G., Maw,H.E. and Hebert,P.D. The hemiptera (insecta) of Canada: constructing a reference library of DNA barcodes.
Drepanosiphinae	Drepanaphis	robinsoni	Malik, 2024	2022-09-22	USA, Washington, D.C.	A.rubrum	K. Malik	38.897348, -77.030975	KM13	KM13	PV897264	PX138957	PX206492	PX097993
Drepanosiphinae	Drepanaphis	sabrinae	Miller, 1937	2022-09-23	USA, N.C., William B. Umstead State Park	A.saccharum	K. Malik	35.873308, -78,751699	KM07	KM7	PV890921	PX138947	PX206490	PX098002
Drepanosiphinae	Drepanaphis	sabrinae	Miller, 1937	2022-09-24	USA, N.C.	A.sacharum	K. Malik	35.782229, -78.636573	KM08	KM8	PV890975	PX138952	NA	PX098003
Drepanosiphinae	Drepanaphis	sabrinae	Miller, 1937	2024-09-24	USA, N.C.	A.sacharum	K. Malik	35.782229, -78.636573	KM09	KM9	PV897263	PX138953	PX206491	PX098004
Drepanosiphinae	Drepanaphis	simpsoni	Smith, 1959	1976-09-08	Orono (Maine), USA	A. saccharum			KM26	KM2024_7	PV897041	NA	NA	NA
Drepanosiphinae	Drepanaphis	utahensis	Smith & Knowlton, 1943	2022-06-30	USA, ID. Bannock Co. Caribou Nat. Forest.	A.grandidentanum	A. Jensen		KM14	KM14	PV891128	PX138958	PX215785	PX097994
Drepanosiphinae	Drepanaphis	utahensis	Smith & Knowlton, 1943	2022-05-20	USA, Utah, San Juan County, Abajo Mts	A. grandidentanum	A. Jensen		KM16	KM16	PV891129	PX138959	PX215786	PX097995
Drepanosiphinae	Drepanaphis	utahensis	Smith & Knowlton, 1943	2022-09-29	USA, New Mexico, torrance County, Cibola National Forest	A. grandidentanum	A. Jensen		KM17	KM17	PV891190	PX138960	PX215787	PX097996
Drepanosiphinae	Drepanaphis	utahensis	Smith & Knowlton, 1943	2022-09-29	USA, New Mexico, torrance County, Cibola National Forest	A. grandidentanum	A. Jensen		KM18	KM18	PV891248	PX138961	PX215788	PX251461
Drepanosiphinae	Drepanosiphoniella	fugans	Remaudière and Leclant, 1972	2016-06-23	Saint-Laurent-Le-Minier, Languedoc-Roussillon, France	Aceraceae, Acer sp.	Cœur d'acier & Jousselin		ACOE3879		NCBI PP601234	NCBI PP601234	https://zenodo.org/records/10513209	https://zenodo.org/records/10513209	E., A. Coeur d’acier, A-Clamens, M. Galan, C. Cruaud, V. Barbe, A. Manzano-Marín, Discordance between mitochondrial, nuclear, and symbiont genomes in aphid phylogenetics: who is telling the truth?, Zoological Journal of the Linnean Society, Volume 201, Issue 4, August 2024, zlae098, https://doi.org/10.1093/zoolinnean/zlae098
Drepanosiphinae	Drepanosiphum	aceris	Koch, 1855	2011-11-09	Poland, Pszczyna	Acer campestre					KU570435.1	NA	KU571721.1	NA	Wieczorek,K., Lachowska-Cierlik,D., Kajtoch,L. and Kanturski,M. Chaitophorinae versus Drepanosiphinae (Insecta, Hemiptera) - the phylogenetic relationships on the base of molecular and morphological data
Drepanosiphinae	Drepanosiphum	oregonense	Granovsky, 1939	2013-07-16	Poland, Katowice	Acer pseudoplatanus					KU570436.1	NA	KU571715.1	NA	Wieczorek,K., Lachowska-Cierlik,D., Kajtoch,L. and Kanturski,M. Chaitophorinae versus Drepanosiphinae (Insecta, Hemiptera) - the phylogenetic relationships on the base of molecular and morphological data
Drepanosiphinae	Drepanosiphum	platanoidis	(Schrank, 1801)								OX402532.1
Drepanosiphinae	Drepanosiphum	platanoidis	(Schrank, 1801)	2016-06-23	Saint-Laurent-Le-Minier, Languedoc-Roussillon, France	Aceraceae, Acer sp.	Cœur d'acier & Jousselin		ACOE3702		GCA_964059865	GCA_964059865	https://zenodo.org/records/10513209	https://zenodo.org/records/10513209	E., A. Coeur d’acier, A-Clamens, M. Galan, C. Cruaud, V. Barbe, A. Manzano-Marín, Discordance between mitochondrial, nuclear, and symbiont genomes in aphid phylogenetics: who is telling the truth?, Zoological Journal of the Linnean Society, Volume 201, Issue 4, August 2024, zlae098, https://doi.org/10.1093/zoolinnean/zlae098
Drepanosiphinae	Megalosiphonaphis	nigrostriata	Sugimoto, 2024	2022-06-16	Japan, Jokohama	A. maximowiczianum	Shunichiro Sugimoto		MN2	MN2	PV897262	PX206484	NA	NA
Drepanosiphinae	Yamatocallis	tokyoensis	(Takahashi, 1923)	2022-05-15	Japan, Mt. Koboyama, Hadano, Kanagawa Prefecture	Acer palmatum	Shunichiro Sugimoto		KM 22	KM22	PX130392	PX206488	PX236344	PX273938
Drepanosiphinae	Yamatocallis	acericola	Higuchi, 1974	2022-06-19	Japan, Mt Takao, Hachioji, Tokyo	A. carpinifolium	Shunichiro Sugimoto		KM19	KM19	PV897265	PX206481	NA	PX273934
Drepanosiphinae	Yamatocallis	acericola	Higuchi, 1974	2023-11-01	Japan, Tamozawa, Nikko, Tochigi Prefecture	A. carpinifolium	Shunichiro Sugimoto		KM27	KM20_2023	PV897267	PX206485	PX236342	PX273935
Drepanosiphinae	Yamatocallis	nikkoensis	Sugimoto, 2017	2023-11-01	Japan, Tamozawa, Nikko, Tochigi Prefecture	A. tenuifolium	Shunichiro Sugimoto		KM28	KM21_2023	PV897266	PX206486	PX236345	PX273937
Drepanosiphinae	Yamatocallis	hirayamae	Matsumura, 1917	2022-05-11	Japan, Hara-mura, Nagano Prefecture	A. amoenum	Shunichiro Sugimoto		KM30	KM23_2023	PX130359	PX206487	PX273939	PX273936
Drepanosiphinae	Yamatocallis	sauteri	(Takahashi, 1927)								MN998592.1	MT039340.1	MT039366.1		Key Laboratory of Zoological Systematics and Evolution, Institute of Zoology, Chinese Academy of Science, No. 1, Beichen West Road, Chaoyang District, Beijing, Beijing 100101, China
											NA	not applicable

## Sheet: Primers
COI	LepR	TAAACTTCTGGATGTCCAAAAAATCA
	LepF	ATTCAACCAATCATAAAGATATTGG
	CB.J 10933 = CB1	TATGTACTACCATGAGGACAAATATC
CytB	CB.N 11367 = CB2	ATTACACCTCCTAATTTATTAGGAAT
	CP1	GATGATGAAATTTTGGATC
EF1	EF3	GAACGTGAACGTGGTATCAC
	EF6	TGACCAGGGTGGTTCAATAC
PGD	531	GGT GCT GGY CAT TTY GTD AAA ATG
	1097	CAK CCT CCA CGC CAC ATD AG
