# Supplementary material for: Molecular phylogeny of the Acer-feeding aphid subfamily Drepanosiphinae (Insecta: Hemiptera: Aphididae) and the evolution of its endosymbiotic consortia
Source: Zoological Lett. 2025 Dec 13;11:9. doi: 10.1186/s40851-025-00255-2 (PMC12709785; doi:10.1186/s40851-025-00255-2)
Supplement: Supplementary file 3 — Supplementary Material 3 [file 40851_2025_255_MOESM3_ESM.xlsx]

## Sheet: Summary
Table S2: Summary of the results of NGS sequencing of the 16s rDNA gene fragment: numbers represent percentages of reads assigned to each endosymbiont per sample, the last column is the total number of reads per sample. This table was used as an input for the heatmap.
DNA "voucher"	final voucher number	Aphid species	Buchnera	sodalis like	YSMS_Like	Arsenophonus	wolbachia	Ricketssia	Fukatsuia	Serratia	others	unassigned	read numbers
KM24_1_S795_L001	KM20	Drepanaphis acericola	53.6704	45.725	0	0	0	0	0	0	0	0.604589	21006
KM1_S200_L001	KM01	Drepanaphis acerifoliae	37.5173	32.1847	0	0	29.9701	0	0	0	0	0.327821	13727
KM2_S212_L001	KM02	Drepanaphis acerifoliae	58.0301	41.9232	0	0	0	0	0	0	0	0.0467545	12833
KM24_3_819_S819_L001	KM23	Drepanaphis acerifoliae	48.008	50.3446	0	0	0	0	0	0	0	1.64746	18574
KM3_S224_L001	KM03	Drepanaphis acerifoliae	48.0541	51.8797	0	0	0	0	0	0	0	0.0662434	18115
KM10.BIS_S597_L001	KM10	Drepanaphis carolinensis	41.2288	43.4083	0	0	15.2815	0	0	0	0	0.0814179	15967
KM11.BIS_S609_L001	KM11	Drepanaphis carolinensis	49.4059	29.5242	0	0	6.38961	14.6063	0	0	0	0.0739293	18937
KM12.BIS_S621_L001	KM12	Drepanaphis carolinensis	30.7547	39.1859	0	0	29.4991	0	0	0	0	0.560281	14814
KM24_4_831_S831_L001	KM24	Drepanaphis granovskyi	19.28	29.4953	0	0	28.1705	0	0	0	0	23	11473
KM4.BIS_S620_L001	KM04	Drepanaphis kanzensis	58.4346	41.5131	0	0	0	0	0	0	0	0.052356	19100
KM5_S248_L001	KM05	Drepanaphis kanzensis	49.6944	50.2708	0	0	0	0	0	0	0	0.0347222	14400
KM6.BIS_S644_L001	KM06	Drepanaphis kanzensis	79.9085	19.9962	0	0	0	0	0	0	0	0.0952804	15743
KM24_6_855_S855_L001	KM25	Drepanaphis monelli	63.1236	22.9435	0	0	13.6881	0	0	0	0	0.244874	24094
KM13.BIS_S633_L001	KM13	Drepanaphis robinsoni	53.4022	33.2707	0	0	12.9587	0	0	0	0	0.368391	13844
KM7.BIS_S656_L001	KM07	Drepanaphis sabinae	49.9437	35.4378	0	0	14.0079	0	0	0	0	0.610587	16869
KM8.BIS_S668_L001	KM08	Drepanaphis sabinae	52.1563	31.7376	0	0	15.5478	0	0	0	0	0.558269	14330
KM9.BIS_S585_L001	KM09	Drepanaphis sabinae	42.925	31.185	0	0	25.4424	0	0	0	0	0.447566	14523
KM24_7_772_S772_L001	KM26	Drepanaphis simpsoni	27.3644	9.3486	0	0	0	0	0	0	63.1916	0.0953938	7338
KM14.BIS_S645_L001	KM14	Drepanaphis utahensis	33.7213	34.5668	0	0	30.8953	0	0	0	0	0.816539	17268
KM16.BIS_S669_L001	KM16	Drepanaphis utahensis	67.9609	31.9421	0	0	0	0	0	0	0	0.0970656	13393
KM17.BIS_S586_L001	KM17	Drepanaphis utahensis	41.3434	32.8132	0	0	25.4495	0	0	0	0	0.393818	13458
KM18.BIS_S598_L001	KM18	Drepanaphis utahensis	16.1119	26.377	0	0	54.497	0	0	0	0	2.3847	8261
ACOE3879	ACOE3879	Drepanosiphoniella fugans	45.2	52	0	0	0	0	0	2.7	0	0.1	11083
ACOE3702	ACOE3702	Drepanosiphum platanoidis	47	16.48	0	0	0	0	34	0	0	1.8	15340
KM21.BIS_S634_L001	KM28	Yamatocallis nikkoensis	78	0	10.5	0	0	0	0	0	5.79804	5.98295	7744
KM22.BIS_S646_L001	KM22	Yamatocallis tokyoyensis	60.9859	17.5	20.98	0	0	0	0	0	0	0.28169	15620
KM19.BIS_S610_L001	KM19	Yamatocallis acericola	55.4814	0	0	0	18.4825	0	25.2389	0	0	0.797196	17687
KM20.BIS_S622_L001	KM27	Yamatocallis acericola	76.2487	0	0	0.510172	0	0	23.1971	0	0	0.0440889	15877
KM23.BIS_S658_L001	KM30	Yamatocallis hirayamae	71.0471	0	26.5142	0	0	0	0	0	1.69304	0.745742	19846
