# Supplementary material for: Molecular phylogeny of the Acer-feeding aphid subfamily Drepanosiphinae (Insecta: Hemiptera: Aphididae) and the evolution of its endosymbiotic consortia
Source: Zoological Lett. 2025 Dec 13;11:9. doi: 10.1186/s40851-025-00255-2 (PMC12709785; doi:10.1186/s40851-025-00255-2)
Supplement: Supplementary file 4 — Supplementary Material 4 [file 40851_2025_255_MOESM4_ESM.xlsx]

## Sheet: 16S relative Abundance  
Table S3: Results of the 16S rDNA NGS sequencing analyses. Read abundances have been transformed into percentages of reads assigned to each "cluster" in each sample. Representative sequences and results of taxonomic assignation through blast and rdp and phylogenetic tree reconstructions are given for each cluster . In order to represent the data in a more concise manner: we gathered "clusters" as…
											Drepanaphis acerifoliae	Drepanaphis acerifoliae	Drepanaphis acerifoliae	Drepanaphis kanzensis	Drepanaphis kanzensis	Drepanaphis kanzensis	Drepanaphis sabrinae	Drepanaphis sabrinae	Drepanaphis sabrinae	Drepanaphis carolinensis	Drepanaphis carolinensis	Drepanaphis carolinensis	Drepanaphis robinsoni	Drepanaphis utahensis	Drepanaphis utahensis	Drepanaphis utahensis	Drepanaphis utahensis	Yamatocallis acericola	Yamatocallis acericola	Yamatocallis nikkoenesis	Yamatocallis tokyoyensis	Yamatocallis hirayamae	Yamatocallis hirayamae	Drepanaphis acericola	Drepanaphis acerifoliae	Drepanaphis granovskyi	Drepanaphis monelli	Drepanaphis simpsoni
rdp_tax_and_bootstrap	blast_taxonomy	Tree based assigned	blast_subject	blast_perc_identity	blast_perc_query_coverage	blast_evalue	seed_id	seed_sequence	observation_name	observation_sum	KM1_S200_L001	KM2_S212_L001	KM3_S224_L001	KM4.BIS_S620_L001	KM5_S248_L001	KM6.BIS_S644_L001	KM7.BIS_S656_L001	KM8.BIS_S668_L001	KM9.BIS_S585_L001	KM10.BIS_S597_L001	KM11.BIS_S609_L001	KM12.BIS_S621_L001	KM13.BIS_S633_L001	KM14.BIS_S645_L001	KM16.BIS_S669_L001	KM17.BIS_S586_L001	KM18.BIS_S598_L001	KM19.BIS_S610_L001	KM20.BIS_S622_L001	KM21.BIS_S634_L001	KM22.BIS_S646_L001	KM23.BIS_S658_L001	KM23_S274_L001	KM24_1_S795_L001	KM24_3_819_S819_L001	KM24_4_831_S831_L001	KM24_6_855_S855_L001	KM24_7_772_S772_L001
Bacteria;(1.0);Proteobacteria;(1.0);Gammaproteobacteria;(1.0);Enterobacterales;(1.0);Morganellaceae;(1.0);Buchnera;(1.0);Buchnera aphidicola (Drepanaphis sp.);(0.54);	Bacteria;Proteobacteria;Gammaproteobacteria;Enterobacterales;Morganellaceae;Buchnera;Buchnera aphidicola (Drepanaphis sp.)	buchnera	JQ269584.1.1454	98.008	100.0	4.20e-121	M03930:343:000000000-KVNWT:1:1109:10612:2608	TACGGAGGGTGCAAGCGTTAATCAGAATTACTGGGCGTAAAGAGCTCGTAGGCGGTTTTTTAAGTCAGATGTGAAATCCCTAGGCTTAACCTAGGAATTGCATTTGAAACTAAATTACTCGAGTTTTGTAGAGGGAGGTAGAATTCTAGGTGTAGCGGTGAAATGCGTAGATATCTGGAGGAATACCTGTGGCGAAAGCGACCTCCTGGACAAAAACTGACGCTGAGGTGCGAAAGCGTGGGGAGCAAACA	Cluster_7	39893	0	0	0	0	0	0	49.9437	52.1563	42.925	0	0	0	0	0	0	0	0	0	0	0	0	0	0	0	0	0	0	0
Bacteria;(1.0);Proteobacteria;(1.0);Gammaproteobacteria;(1.0);Enterobacterales;(1.0);Morganellaceae;(1.0);Buchnera;(1.0);Buchnera aphidicola (Drepanaphis sp.);(0.56);	Bacteria;Proteobacteria;Gammaproteobacteria;Enterobacterales;Morganellaceae;Buchnera;Buchnera aphidicola (Drepanaphis sp.)	buchnera	JQ269584.1.1454	97.619	100.0	1.96e-119	M03930:343:000000000-KVNWT:1:1101:19964:3426	TACGGGGGGTGCAAGCGTTAATCAGAATTACTGGGCGTAAAGAGCTCGTAGGCGGTATTTTAAGTCAGATGTGAAATCCCTTAGGCTTAACCTAGGAATTGCATTTGAAACTAAAATACTAGAGTTTTGTAGAGGGAGGTAGAATTCTAGGTGTAGCGGTGAAATGCGTAGATATCTGGAGGAATACCTGTGGCGAAAGCGACCTCCTGGACAAAAACTGACGCTGAGGTGCGAAAGCGTGGGGAGCAAACA	Cluster_10	35196	0	0	0	0	0	0	0	0	0	41.2288	49.4059	30.7547	0	0	0	0	0	0	0	0	0	0	0	0	0	0	0	0
Bacteria;(1.0);Proteobacteria;(1.0);Gammaproteobacteria;(1.0);Enterobacterales;(1.0);Morganellaceae;(1.0);Buchnera;(1.0);Buchnera aphidicola (Drepanaphis sp.);(0.99);	Bacteria;Proteobacteria;Gammaproteobacteria;Enterobacterales;Morganellaceae;Buchnera;Buchnera aphidicola (Drepanaphis sp.)	buchnera	JQ269584.1.1454	multi-identity	100.0	multi-evalue	M03930:343:000000000-KVNWT:1:1110:19584:17697	TACGGAGGGTGCAAGCGTTAATCAGAATTACTGGGCGTAAAGAGCTCGTAGGCGGTTTTTTAAGTCAGATGTGAAATCCCTGGGCTTAACCTAGGAATGGCATTTGAAACTAAAAAACTAGAGTTTTGTAGAGGGAGGTAGAATTCTAGGTGTAGCGGTGAAATGCGTAGATATCTGGAGGAATACCTGTGGCGAAAGCGACCTCCTGGACAAAAACTGACGCTGAGGTGCGAAAGCGTGGGGAGCAAACA	Cluster_6	45664	0	0	0	0	0	0	0	0	0	0	0	0	0	33.7213	67.9609	41.3434	16.1119	0	0	0	0	0	0	0	0	19.28	0	0
Bacteria;(1.0);Proteobacteria;(1.0);Gammaproteobacteria;(1.0);Enterobacterales;(1.0);Morganellaceae;(1.0);Buchnera;(1.0);Buchnera aphidicola (Pemphigus sp.);(0.47);	Bacteria;Proteobacteria;Gammaproteobacteria;Enterobacterales;Morganellaceae;Buchnera;Buchnera aphidicola (Pemphigus sp.)	buchnera	KF311215.1.1357	multi-identity	100.0	multi-evalue	M03930:377:000000000-LK95F:1:1101:16163:2488	TACGGAGGGTGCTAGCGTTAATCAGAATTACTGGGCGTAAAGAGCTTGTAGGCGGTTTTTTAAGTCAGATGTGAAATCCCTGGGCTCAACCTAGGAACTGCATTTGAAACTGAAATTCTAGAGTATCGTAGAGGGAGGTAGAATTCTAGGTGTAGCGGTGAAATGCGTAGATATCTGGAGGAATACCTGTGGCGAAAGCGGCCTCCTAAACGAATACTGACGCTGAGATGCGAAAGCGTGGGGAGCAAACA	Cluster_9	37471	0	0	0	0	0	0	0	0	0	0	0	0	0	0	0	0	0	0	0	0	0	0	0	0	0	0	0	0
Bacteria;(1.0);Proteobacteria;(1.0);Gammaproteobacteria;(1.0);Enterobacterales;(1.0);Morganellaceae;(1.0);Buchnera;(1.0);Buchnera aphidicola (Yamatocallis hirayamae);(0.67);	Bacteria;Proteobacteria;Gammaproteobacteria;Enterobacterales;Morganellaceae;Buchnera;Buchnera aphidicola (Yamatocallis hirayamae)	buchnera	AB064512.1.1260	multi-identity	100.0	multi-evalue	M03930:343:000000000-KVNWT:1:2110:14221:13196	TACGGAGGGTGCTAGCGTTAATCAGAATTACTGGGCGTAAAGAGCTCGTAGGCGGTTTTTTAAGTCAGATGTGAAATCCCTGGGCTTAACCTAGGAATTGCATTTGAAACTGTAAAACTAGAGTCTCGGAGAGGGAGGTAGAATTCTAGGTGTAGCGGTGAAATGCGTAGATATCTGGAGGAATACCTGTGGCGAAAGCGACCTCCTAAACGAAAACTGACGCTGAGGTGCGAAAGCGTGGGGAGCAAACA	Cluster_8	64268	0	0	0	0	0	0	0	0	0	0	0	0	0	0	0	0	0	55.4814	76.2487	0	0	71.0471	68.1463	0	0	0	0	0
Bacteria;(1.0);Proteobacteria;(1.0);Gammaproteobacteria;(1.0);Enterobacterales;(1.0);Morganellaceae;(1.0);Buchnera;(1.0);Buchnera aphidicola (Yamatocallis tokyoensis);(0.99);	Bacteria;Proteobacteria;Gammaproteobacteria;Enterobacterales;Morganellaceae;Buchnera;Buchnera aphidicola (Yamatocallis tokyoensis)	buchnera	AB064507.1.1486	multi-identity	100.0	multi-evalue	M03930:343:000000000-KVNWT:1:1101:13033:2524	TACGGAGGGTGCTAGCGTTAATCAGAATTACTGGGCGTAAAGAGCTCGTAGGCGGTTTTTTAAGTCAGATGTGAAATCCCTGGGCTTAACCTAGGAATTGCATTTGAAACTGAAAGACTAGAGTTTCGGAGAGGGAGGTAGAATTCTAGGTGTAGCGGTGAAATGCGTAGATATCTGGAGGAATACCTGTGGCGAAAGCGACCTCCTAAACGAAAACTGACGCTGAGGTGCGAAAGCGTGGGGAGCAAACA	Cluster_16	28858	0	0	0	0	0	0	0	0	0	0	0	0	0	0	0	0	0	0	0	78.4866	60.9859	0	0	0	0	0	0	0
Bacteria;(1.0);Proteobacteria;(1.0);Gammaproteobacteria;(1.0);Enterobacterales;(1.0);Morganellaceae;(1.0);Buchnera;(1.0);Buchnera aphidicola;(0.34);	Bacteria;Proteobacteria;Gammaproteobacteria;Enterobacterales;Morganellaceae;Buchnera;Buchnera aphidicola (Drepanaphis sp.)	buchnera	JQ269584.1.1454	97.211	100.0	9.09e-118	M03930:377:000000000-LK95F:1:1101:13170:1979	TACGGAGGGTGCAAGCGTTAATCAGAATTACTGGGCGTAAAGAGCTCGTAGGCGGTTTTTTAAGTCAGATGTGAAATCCCTAAGCTTAACTTAGGAATTGCATTTGAAACTAAATTACTCGAGTTTTGTAGAGGGAGGTAGAATTCTAGGTGTAGCGGTGAAATGCGTAGATATCTGGAGGAATACCTGTGGCGAAAGCGACCTCCTGGACAAAAACTGACGCTGAGGTGCGAAAGCGTGGGGAGCAAACA	Cluster_14	15567	0	0	0	0	0	0	0	0	0	0	0	0	0	0	0	0	0	0	0	0	0	0	0	0	0	0	56.2713	24.2573
Bacteria;(1.0);Proteobacteria;(1.0);Gammaproteobacteria;(1.0);Enterobacterales;(1.0);Morganellaceae;(1.0);Buchnera;(1.0);Buchnera aphidicola;(0.39);	Bacteria;Proteobacteria;Gammaproteobacteria;Enterobacterales;Morganellaceae;Buchnera;Buchnera aphidicola (Drepanaphis sp.)	buchnera	JQ269584.1.1454	96.813	100.0	4.23e-116	M03930:343:000000000-KVNWT:1:1104:12158:6744	TACGGAGGGTGCAAGCGTTAATCAGAATTACTGGGCGTAAAGAGCTCGTAGGCGGTTTTTTAAGTCAGATGTGAAATACCTAAGCTTAACTTAGGAATTGCATTTGAAACTAAATTACTAGAGTTTTGTAGAGGGAGGTAGAATTCTAGGTGTAGCGGTGAAATGCGTAGATATCTAGAGGAATACCTGTGGCGAAAGCGACCTCCTGGACAAAAACTGACGCTGAGGTGCGAAAGCGTGGGGAGCAAACA	Cluster_4	53519	0	0	0	57.534	48.8889	78.7715	0	0	0	0	0	0	0	0	0	0	0	0	0	0	0	0	0	0	0	0	0	0
Bacteria;(1.0);Proteobacteria;(1.0);Gammaproteobacteria;(1.0);Enterobacterales;(1.0);Morganellaceae;(1.0);Buchnera;(1.0);Buchnera aphidicola;(0.46);	Bacteria;Proteobacteria;Gammaproteobacteria;Enterobacterales;Morganellaceae;Buchnera;Buchnera aphidicola (Drepanaphis sp.)	buchnera	JQ269584.1.1454	98.008	100.0	4.20e-121	M03930:343:000000000-KVNWT:1:1101:13352:2935	TACGGAGGGTGCAAGCGTTAATCAGAATTACTGGGCGTAAAGAGCTCGTAGGCGGTTTTTTAAGTCAGATGTGAAATCCCTAGGCTTAACTTAGGAATTGCATTTGAAACTAAATTACTAGAGTTTTGTAGAGGGAGGTAGAATTCTAGGTGTAGCGGTGAAATGCGTAGATATCTGGAGGAATACCTGTGGCGAAAGCGACCTCCTGGACAAAAACTGACGCTGAGGTGCGAAAGCGTGGGGAGCAAACA	Cluster_3	78253	37.5173	58.0301	48.0541	0.900524	0.805556	1.13701	0	0	0	0	0	0	53.4022	0	0	0	0	0	0	0	0	0	0	53.6704	48.008	0	6.85233	3.10711
Bacteria;(1.0);Proteobacteria;(1.0);Gammaproteobacteria;(1.0);Enterobacterales;(1.0);Morganellaceae;(1.0);Buchnera;(1.0);unknown species;(0.5);	Bacteria;Proteobacteria;Gammaproteobacteria;Enterobacterales;Morganellaceae;Buchnera;Multi-affiliation	buchnera	multi-subject	multi-identity	100.0	multi-evalue	M03930:343:000000000-KVNWT:1:1105:11532:19213	TACGGAGGGTGCGAGCGTTAATCAGAATTACTGGGCGTAAAGAGCGCGTAGGTGGTTTTTTAAGTCAGGTGTGAAATCCCTAGGCTCAACCTAGGAACTGCATTTGAAACTGAAAAACTAGAGTATCGTAGAGGGAGGTAGAATTCTAGGTGTAGCGGTGAAATGCGTAGATATCTGGAGGAATACCTGTGGCGAAAGCGGCCTCCTAAACGAATACTGACACTGAGGCGCGAAAGCGTGGGGAGCAAACA	Cluster_5	80073	0	0	0	0	0	0	0	0	0	0	0	0	0	0	0	0	0	0	0	0	0	0	0	0	0	0	0	0
				Buchnera							37.5173	58.0301	48.0541	58.4346	49.6944	79.9085	49.9437	52.1563	42.925	41.2288	49.4059	30.7547	53.4022	33.7213	67.9609	41.3434	16.1119	55.4814	76.2487	78.4866	60.9859	71.0471	68.1463	53.6704	48.008	19.28	63.1236	27.3644
Bacteria;(1.0);Proteobacteria;(1.0);Gammaproteobacteria;(1.0);Enterobacterales;(0.99);Morganellaceae;(0.86);endosymbionts;(0.28);unknown species;(0.23);	Bacteria;Proteobacteria;Gammaproteobacteria;Enterobacterales;Morganellaceae;Candidatus Blochmannia;Multi-affiliation	sodalis like	multi-subject	95.219	100.0	1.98e-109	M03930:343:000000000-KVNWT:1:1101:18915:3737	TACGGAGGGTGCAAGCGTTAATCGGAATTACTGGGCGTAAAGCGTACGCAGGTGGTTAATTAAGTCAGATGTGAAATCCCTAAGCTTAACTTAGGAACTGCATTTGAAACTGATTAGCTAGAGTTTTGTAGAGGGGGGTAGAATTCCAGGTGTAGCGGTGAAATGCGTAGAGATCTGGAGGAATACCAGTGGCGAAGGCGACCCCCTGGACAAAGACTGACACTCATGTACGAAAGCGTGGGGAGCAAACA	Cluster_2	157672	32.1847	41.9232	51.8797	41.5131	50.2708	19.9962	35.4378	31.7376	31.185	43.4083	29.5242	39.1859	0	0	0.709326	0.631595	0	0	0	0	0	0	0	45.725	50.3446	1.47302	22.9435	9.3486
Bacteria;(1.0);Proteobacteria;(1.0);Gammaproteobacteria;(1.0);Enterobacterales;(1.0);Morganellaceae;(0.77);Candidatus Blochmannia;(0.34);Candidatus Blochmannia ocreatus;(0.15);	Bacteria;Proteobacteria;Gammaproteobacteria;Enterobacterales;Morganellaceae;Candidatus Blochmannia;Multi-affiliation	sodalis like	multi-subject	95.219	100.0	1.98e-109	M03930:343:000000000-KVNWT:1:1101:12888:2969	TACGGAGGGTGCAAGCGTTAATCGGAATTACTGGGCGTAAAGCGTACGCAGGTGGTTAATTAAGTCAGATGTGAAATCCCTGAGCTTAACTCAGGAACTGCATTTGAAACTGATTAGCTAGAGTTTTGTAGAGGGGGGTAGAATTCCAGGTGTAGCGGTGAAATGCGTAGAGATCTGGAGGAATACCAGTGGCGAAGGCGACCCCCTGGACAAAGACTGACACTCATGTACGAAAGCGTGGGGAGCAAACA	Cluster_19	8800	0	0	0	0	0	0	0	0	0	0	0	0	33.2707	0	0	0	0	0	0	0	0	0	0	0	0	0	0	0
Bacteria;(1.0);Proteobacteria;(1.0);Gammaproteobacteria;(1.0);Enterobacterales;(1.0);Morganellaceae;(0.89);endosymbionts;(0.23);unknown species;(0.21);	Bacteria;Proteobacteria;Gammaproteobacteria;Enterobacterales;Morganellaceae;Candidatus Blochmannia;Multi-affiliation	sodalis like	multi-subject	96.016	100.0	9.16e-113	M03930:343:000000000-KVNWT:1:2114:13820:21185	TACGGAGGGTGCAAGCGTTAATCGGAATTACTGGGCGTAAAGCGTACGCAGGTGGTTAATTAAGTCAGATGTGAAATCCCTGAGCTTAACTTAGGAACTGCATTTGAAACTGATTAGCTAGAGTTTTGTAGAGGGGGGTAGAATTCCAGGTGTAGCGGTGAAATGCGTAGAGATCTGGAGGAATACCAGTGGCGAAGGCGACCCCCTGGACAAAGACTGACACTCATGTACGAAAGCATGGGGAGCAAACA	Cluster_11	31862	0	0	0	0	0	0	0	0	0	0	0	0	0	34.5668	31.2327	32.1816	26.377	0	0	0	0	0	0	0	0	0	0	0
Bacteria;(1.0);Proteobacteria;(1.0);Gammaproteobacteria;(1.0);Enterobacterales;(1.0);Morganellaceae;(0.94);unknown genus;(0.23);unknown species;(0.2);	Bacteria;Proteobacteria;Gammaproteobacteria;Enterobacterales;Morganellaceae;Candidatus Blochmannia;Candidatus Blochmannia ulcerosus	sodalis like	AY334375.1.1389	95.618	100.0	4.26e-111	M03930:343:000000000-KVNWT:1:1107:12112:15761	TACGGAGGGTGCAAGCGTTAATCGGAATTACTGGGCGTAAAGCGTACGCAGGTGGTTAGTTAAGTCAGATGTGAAATCCCTAAGCTTAACTTAGGAACTGCATTTGAAACTGATTAGCTAGAGTTTTGTAGAGGGGGGTAGAATTCCAGGTGTAGCGGTGAAATGCGTAGAGATCTGGAGGAATACCAGTGGCGAAGGCGACCCCCTGGACAAAGACTGACACTCATGTACGAAAGCATGGGGAGCAAACA	Cluster_24	3221	0	0	0	0	0	0	0	0	0	0	0	0	0	0	0	0	0	0	0	0	0	0	0	0	0	28.0223	0	0
Bacteria;(1.0);Proteobacteria;(1.0);Gammaproteobacteria;(1.0);Enterobacterales;(1.0);Pectobacteriaceae;(0.91);Sodalis;(0.91);Sodalis glossinidius str. 'morsitans';(0.71);	Bacteria;Proteobacteria;Gammaproteobacteria;Enterobacterales;Pectobacteriaceae;Sodalis;Sodalis glossinidius str. 'morsitans'	sodalis like	multi-subject	98.805	100.0	1.94e-124	M03930:343:000000000-KVNWT:1:1101:21986:3209	TACGGAGGGTGCAAGCGTTAATCGGAATTACTGGGCGTAAAGCGTACGCAGGCTGTCTGTTAAGTCAGATGTGAAATCCCCGGGCTTAACCTGGGAACTGCATTTGAAACTGGCAGGCTAGAGTCTCGTAGAGGGGGGTGGAATTCCAGGTGTAGCGGTGAAATGCGTAGAGATCTGGAGGAATACCGGTGGCGAAGGCGACCCCCTGGACGAAGACTGACGCTCAGGTACGAAAGCGTGGGGAGCAAACA	Cluster_31	2076	0	0	0	0	0	0	0	0	0	0	0	0	0	0	0	0	0	0	0	0	6.74776	0	0	0	0	0	0	0
Bacteria;(0.96);Proteobacteria;(0.89);Gammaproteobacteria;(0.87);Enterobacterales;(0.86);Pectobacteriaceae;(0.64);Sodalis;(0.61);endosymbiont of Columbicola mckeani;(0.18);	no data	sodalis like	no data	no data	no data	no data	M03930:343:000000000-KVNWT:1:1101:22474:4333	TACGGAGGGTGTAAGCGTTAATCGGAATTACTAGTCGTAAAGCGTACGCAGGCAGTCTGTTAAGTTAAATATGAAATCTCCCGGCTTAATCTGGGAATTACATTTGAAACTGGCAGGCTAGAGTCTCGTAGAAGGGGTTGGAATTCCAGGTGTAGCAGTAAAATGTGTATAGATCTAGTAGGAAGACCAATGGCGCAGGCGGCTGCCTGGACGAAAACTGAGGCTCAGGTACGAAAGCGTAGAGATTAAACA	Cluster_27	2956	0	0	0	0	0	0	0	0	0	0	0	0	0	0	0	0	0	0	0	0	11.0051	0	0	0	0	0	0	0
				sodalis like							32.1847	41.9232	51.8797	41.5131	50.2708	19.9962	35.4378	31.7376	31.185	43.4083	29.5242	39.1859	33.2707	34.5668	31.9421	32.8132	26.377	0	0	0	17.7529	0	0	45.725	50.3446	29.4953	22.9435	9.3486
Bacteria;(1.0);Proteobacteria;(1.0);Gammaproteobacteria;(1.0);Enterobacterales;(1.0);Morganellaceae;(1.0);endosymbionts;(1.0);Buchnera aphidicola (Yamatocallis tokyoensis);(1.0);	Bacteria;Proteobacteria;Gammaproteobacteria;Enterobacterales;Morganellaceae;secondary endosymbionts;Yamatocallis tokyoensis	YSMS	AB064513.1.1473	100.0	100.0	1.93e-129	M03930:343:000000000-KVNWT:1:1101:26709:9804	TACGGAGGGTGCAAGCGTTAATCGGAATTACTGGGCGTAAAGGGCATGTAGGCGATTATTTAAGTCAGATGTGAAATACCTAAGCTTAACTTAGGAACTGCATTTGATACTAATTAATTAGAGTATTGTAGAGGGGGGTAGAATTCCAGGTGTAGCGGTGGAATGCGTAGATATCTGGAGGAATACCAGTGGCGAAGGCGGCCCCCTGGACAAATACTGACGCTGAGGTGCGAAAGCGTGGGTAGCAAACA	Cluster_18	16838	0	0	0	0	0	0	0	0	0	0	0	0	0	0	0	0	0	0	0	10.6534	20.9795	26.5142	28.1906	0	0	0	0	0
				YSMS							0	0	0	0	0	0	0	0	0	0	0	0	0	0	0	0	0	0	0	10.6534	20.9795	26.5142	28.1906	0	0	0	0	0
Bacteria;(1.0);Proteobacteria;(1.0);Gammaproteobacteria;(1.0);Enterobacterales;(1.0);Morganellaceae;(1.0);Arsenophonus;(0.98);Arsenophonus sp.;(0.25);	Bacteria;Proteobacteria;Gammaproteobacteria;Enterobacterales;Morganellaceae;Arsenophonus;bacterium endosymbiont of Leptocyclopodia ferrarii subsp. 1	Arsenophonus	KC597757.1.1271	98.406	100.0	9.03e-123	M03930:343:000000000-KVNWT:1:1101:10781:7810	TACGGAGGGTACGAGCGTTAATCGGAATTACTGGGCGTAAAGGGCACGCAGGCGGTTAATTAAGTTGAATGTGAAATCCCTGGGCTTAACCTAGGAATGGCATTCAAAACTGGTTAGCTAGAGTCTTGTAGAGGGGGGTAGAATTCCATGTGTAGCGGTGAAATGCGTAGAGATGTGGAGGAATACCAGTGGCGAAGGCGGCCCCCTGGACAAAGACTGACGCTCATGTGCGAAAGCGTGGGGAGCAAACA	Cluster_154	359	0	0	0	0	0	0	0	0	0	0	0	0	0	0	0	0	0	0	0.510172	0	0	0	0	0	0	0	0	0
				Arsenophonus							0	0	0	0	0	0	0	0	0	0	0	0	0	0	0	0	0	0	0.510172	0	0	0	0	0	0	0	0	0
Bacteria;(1.0);Proteobacteria;(1.0);Alphaproteobacteria;(1.0);Rickettsiales;(1.0);Anaplasmataceae;(1.0);Wolbachia;(1.0);Wolbachia sp.;(0.6);	Bacteria;Proteobacteria;Alphaproteobacteria;Rickettsiales;Anaplasmataceae;Wolbachia;proteobacterium symbiont of Nilaparvata lugens	wolbachia	FJ774974.1.1466	100.0	100.0	1.93e-129	M03930:343:000000000-KVNWT:1:1101:19887:2302	TACGGAGAGGGCTAGCGTTATTCGGAATTATTGGGCGTAAAGGGCGCGTAGGCTGATTAATAAGTTAAAAGTGAAATCCCGAGGCTTAACCTTGGAATTGCTTTTAAAACTATTAATCTAGAGATTGAAAGAGGATAGAGGAATTCCTGATGTAGAGGTAAAATTCGTAAATATTAGGAGGAACACCAGTGGCGAAGGCGTCTATCTGGTTCAAATCTGACGCTGAGGCGCGAAGGCGTGGGGAGCAAACA	Cluster_21	3607	0	0	0	0	0	0	0	0	0	0	0	0	12.2941	0	0	0	0	0	0	0	0	0	0	0	0	0	0	0
Bacteria;(1.0);Proteobacteria;(1.0);Alphaproteobacteria;(1.0);Rickettsiales;(1.0);Anaplasmataceae;(1.0);Wolbachia;(1.0);Wolbachia sp.;(0.66);	Bacteria;Proteobacteria;Alphaproteobacteria;Rickettsiales;Anaplasmataceae;Wolbachia;Multi-affiliation	wolbachia	multi-subject	multi-identity	100.0	multi-evalue	M03930:343:000000000-KVNWT:1:1101:8801:3711	TACGGAGAGGGCTAGCGTTATTCGGAATTATTGGGCGTAAAGGGCGCGTAGGCTGGTTAATAAGTTAAAAGTGAAATCCCGAGGCTTAACCTTGGAATTGCTTTTAAAACTATTAATCTAGAGATTGAAAGAGGATAGAGGAATTCCTGATGTAGAGGTAAAATTCGTAAATATTAGGAGGAACACCAGTGGCGAAGGCGTCTATCTGGTTCAAATCTGACGCTGAAGCGCGAAGGCGTGGGGAGCAAACA	Cluster_1	75031	29.9701	0	0	0	0	0	14.0079	15.5478	25.4424	15.2815	6.38961	29.4991	0.664548	30.8953	0	25.4495	54.497	18.4825	0	0	0	0	0	0	0	28.1705	13.6881	0
				wolbachia							29.9701	0	0	0	0	0	14.0079	15.5478	25.4424	15.2815	6.38961	29.4991	12.9587	30.8953	0	25.4495	54.497	18.4825	0	0	0	0	0	0	0	28.1705	13.6881	0
Bacteria;(1.0);Proteobacteria;(1.0);Alphaproteobacteria;(1.0);Rickettsiales;(1.0);Rickettsiaceae;(1.0);Rickettsia;(1.0);Rickettsia bellii;(0.25);	Bacteria;Proteobacteria;Alphaproteobacteria;Rickettsiales;Rickettsiaceae;Rickettsia;Multi-affiliation	Ricketssia	multi-subject	99.602	100.0	8.97e-128	M03930:343:000000000-KVNWT:1:1101:13521:4398	GACGGAGGGGGCTAGCGTTGTTCGGAATTACTGGGCGTAAAGAGTGCGTGGGCGGTTTAGTAAGTTGGAAGTGAAAGCCCGGGGCTTAACCTCGGAATTGCTTTCAAAACTACTAATCTAGAGTGTAGTAGGGGATGATGGAATTCCTAGTGTAGAGGTGAAATTCTTAGATATTAGGAGGAACACCGGTGGCGAAGGCGGTCATCTGGGCTACAACTGACGCTGATGCACGAAAGCGTGGGGAGCAAACA	Cluster_20	4674	0	0	0	0	0	0	0	0	0	0	14.6063	0	0	0	0	0	0	0	0	0	0	0	0	0	0	0	0	0
				Ricketssia							0	0	0	0	0	0	0	0	0	0	14.6063	0	0	0	0	0	0	0	0	0	0	0	0	0	0	0	0	0
Bacteria;(1.0);Proteobacteria;(1.0);Gammaproteobacteria;(1.0);Enterobacterales;(1.0);Yersiniaceae;(1.0);Serratia;(1.0);Candidatus Fukatsuia symbiotica;(1.0);	Bacteria;Proteobacteria;Gammaproteobacteria;Enterobacterales;Yersiniaceae;Serratia;Candidatus Fukatsuia symbiotica	Fukatsuia	multi-subject	multi-identity	100.0	multi-evalue	M03930:343:000000000-KVNWT:1:1101:12160:3137	TACGGAGGGTGCGAGCGTTAATCGGAATTACTGGGCGTAAAGGGCACGTAGGCGGTTTCTTAAGTCAGATGTGAAATCCCCGAGCTTCACTTGGGAACGGCATTTGAAACTGAGAGTCTAGAGTTTTGTAGAGGGGGGTAGAATTCCAGGTGTAGCGGTGAAATGCGTAGATATCTGGAGGAATACCGGTGGCGAAGGCGGCCCCCTGGACAGAGACTGACGCTGAGGTGCGAAAGCGTGGGTAGCAAACA	Cluster_26	16281	0	0	0	0	0	0	0	0	0	0	0	0	0	0	0	0	0	25.2389	23.1971	0	0	0	0	0	0	0	0	0
				Fukatsuia							0	0	0	0	0	0	0	0	0	0	0	0	0	0	0	0	0	25.2389	23.1971	0	0	0	0	0	0	0	0	0
Bacteria;(1.0);Proteobacteria;(1.0);Gammaproteobacteria;(1.0);Pseudomonadales;(1.0);Moraxellaceae;(1.0);Acinetobacter;(1.0);Acinetobacter lwoffii;(1.0);	Bacteria;Proteobacteria;Gammaproteobacteria;Pseudomonadales;Moraxellaceae;Acinetobacter;Multi-affiliation		multi-subject	multi-identity	100.0	multi-evalue	M03930:343:000000000-KVNWT:1:2113:12658:14562	TACAGAGGGTGCAAGCGTTAATCGGATTTACTGGGCGTAAAGCGCGCGTAGGTGGCCAATTAAGTCAAATGTGAAATCCCCGAGCTTAACTTGGGAATTGCATTCGATACTGGTTGGCTAGAGTATGGGAGAGGATGGTAGAATTCCAGGTGTAGCGGTGAAATGCGTAGAGATCTGGAGGAATACCGATGGCGAAGGCAGCCATCTGGCCTAATACTGACACTGAGGTGCGAAAGCATGGGGAGCAAACA	Cluster_47	994	0	0	0	0	0	0	0	0	0	0	0	0	0	0	0	0	0	0	0	0.994318	0	0	0	0	0	0	0	0
Bacteria;(1.0);Proteobacteria;(1.0);Gammaproteobacteria;(1.0);Enterobacterales;(1.0);Aeromonadaceae;(0.89);Aeromonas;(0.65);unknown species;(0.31);	Bacteria;Proteobacteria;Gammaproteobacteria;Enterobacterales;Multi-affiliation;Multi-affiliation;Multi-affiliation		multi-subject	100.0	100.0	1.93e-129	M03930:343:000000000-KVNWT:1:1101:9784:10911	TACGGAGGGTGCAAGCGTTAATCGGAATTACTGGGCGTAAAGCGCACGCAGGCGGTTGGATAAGTCAGATGTGAAAGCCCCGGGCTCAACCTGGGAACTGCATTTGAAACTGTCCGGCTAGAGTCTTGTAGAGGGGGGTAGAATTCCAGGTGTAGCGGTGAAATGCGTAGAGATCTGGAGGAATACCGGTGGCGAAGGCGGCCCCCTGGACAAAGACTGACGCTCAGGTGCGAAAGCGTGGGGAGCAAACA	Cluster_196	153	0	0	0	0	0	0	0	0	0	0	0	0	0	0	0	0	0	0	0	0	0	0	0	0	0	0	0	0.872172
Bacteria;(0.99);Patescibacteria;(0.95);Gracilibacteria;(0.95);Candidatus Peregrinibacteria;(0.69);unknown family;(0.69);unknown genus;(0.69);unknown species;(0.68);	Bacteria;Patescibacteria;Gracilibacteria;Candidatus Peregrinibacteria;unknown family;unknown genus;unknown species		multi-subject	multi-identity	100.0	9.36e-98	M03930:377:000000000-LK95F:1:1101:16965:4996	GACGTAGGATGCAAGCGTTATCCGGAATTATTGGGCGTAAAGCGTTTGTAGGTGGTTTGTTAAGTTGGATGTTAAATCTTTGAGCTCAACTCAGAGTTGGTGTCCAAAACTGGCAAACTAGAGACAGGTAGAGGTAGGTGGAATTCTGTATGTAGGGGTAATATCCGTAGATATACAGAGGAACACCAAAAGCGAAGGCAGCCTACTGGACCTGTTCTGACACTCAAAAACGAAAGCGTGGGTAGCAAACG	Cluster_113	189	0	0	0	0	0	0	0	0	0	0	0	0	0	0	0	0	0	0	0	0	0	0	0	0	0	0	0	2.57563
Bacteria;(1.0);Actinobacteriota;(1.0);Actinobacteria;(1.0);Corynebacteriales;(1.0);Corynebacteriaceae;(1.0);Corynebacterium;(1.0);Corynebacterium tuberculostearicum;(1.0);	Bacteria;Actinobacteriota;Actinobacteria;Corynebacteriales;Corynebacteriaceae;Multi-affiliation;Multi-affiliation		multi-subject	100.0	100.0	multi-evalue	M03930:343:000000000-KVNWT:1:1109:16270:25938	TACGTAGGGTGCGAGCGTTGTCCGGAATTACTGGGCGTAAAGGGCTCGTAGGTGGTTTGTCGCGTCGTCTGTGAAATTCCGGGGCTTAACTCCGGGCGTGCAGGCGATACGGGCATAACTTGAGTACTGTAGGGGTAACTGGAATTCCTGGTGTAGCGGTGAAATGCGCAGATATCAGGAGGAACACCGATGGCGAAGGCAGGTTACTGGGCAGTTACTGACGCTGAGGAGCGAAAGCATGGGTAGCGAACA	Cluster_48	1032	0	0	0	0	0	0	0	0	0	0	0	0	0	0	0	0	0	0	0	0	0	0	0	0	0	0	0	0
Bacteria;(1.0);Actinobacteriota;(1.0);Actinobacteria;(1.0);Corynebacteriales;(1.0);Dietziaceae;(0.98);Dietzia;(0.98);Dietzia cinnamea;(0.81);	Bacteria;Actinobacteriota;Actinobacteria;Corynebacteriales;Dietziaceae;Dietzia;Multi-affiliation		multi-subject	100.0	100.0	1.93e-129	M03930:377:000000000-LK95F:1:1101:4336:8931	TACGTAGGGTGCGAGCGTTGTCCGGAATTACTGGGCGTAAAGAGCTCGTAGGCGGTTTGTCGCGTCGTCCGTGAAAACTCGGAGCTTAACTCCGAGCTTGCGGGCGATACGGGCAGACTTGAGTACTACAGGGGAGACTGGAATTCCTGGTGTAGCGGTGAAATGCGCAGATATCAGGAGGAACACCGGTGGCGAAGGCGGGTCTCTGGGTAGTAACTGACGCTGAGGAGCGAAAGCATGGGTAGCGAACA	Cluster_95	213	0	0	0	0	0	0	0	0	0	0	0	0	0	0	0	0	0	0	0	0	0	0	0	0	0	0	0	2.87544
Bacteria;(1.0);Actinobacteriota;(1.0);Actinobacteria;(1.0);Frankiales;(1.0);Sporichthyaceae;(1.0);hgcI clade;(0.86);metagenome;(0.63);	Bacteria;Actinobacteriota;Actinobacteria;Frankiales;Sporichthyaceae;hgcI clade;metagenome		FPLK01000324.10.1502	100.0	100.0	1.93e-129	M03930:377:000000000-LK95F:1:1101:6548:8498	TACATAGGGTGCAAGCGTTGTCCGGAATTATTGGGCGTAAAGAGCTCGTAGGTGGTTAGATACGTCGGATGTGAAAATCAGGGGCTCAACCCCTGACCTGCATTCGATACGGTCTAGCTAGAGTGTGGTAGGGGAGACTGGAATTCCTGGTGTAGCGGTGGAATGCGCAGATATCAGGAGGAACACCGATGGCGAAGGCAGGTCTCTGGGCCATTACTGACACTGAGGAGCGAAAGCGTGGGGAGCGAACA	Cluster_185	119	0	0	0	0	0	0	0	0	0	0	0	0	0	0	0	0	0	0	0	0	0	0	0	0	0	0	0	1.6217
Bacteria;(1.0);Actinobacteriota;(1.0);Actinobacteria;(1.0);Micrococcales;(1.0);Microbacteriaceae;(1.0);Microbacterium;(0.81);Microbacterium foliorum;(0.32);	Bacteria;Actinobacteriota;Actinobacteria;Micrococcales;Microbacteriaceae;Microbacterium;Multi-affiliation		multi-subject	100.0	100.0	1.93e-129	M03930:343:000000000-KVNWT:1:1109:3402:14318	TACGTAGGGTGCAAGCGTTATCCGGAATTATTGGGCGTAAAGAGCTCGTAGGCGGTTTGTCGCGTCTGCTGTGAAATCTGGAGGCTCAACCTCCAGCCTGCAGTGGGTACGGGCAGACTAGAGTGCGGTAGGGGAGATTGGAATTCCTGGTGTAGCGGTGGAATGCGCAGATATCAGGAGGAACACCGATGGCGAAGGCAGATCTCTGGGCCGTTACTGACGCTGAGGAGCGAAAGGGTGGGGAGCAAACA	Cluster_218	107	0	0	0	0	0	0	0	0	0	0	0	0	0	0	0	0	0	0	0	0	0	0	0	0	0	0	0	1.34914
Bacteria;(1.0);Actinobacteriota;(1.0);Actinobacteria;(1.0);Micrococcales;(1.0);Micrococcaceae;(1.0);Kocuria;(1.0);Kocuria palustris;(0.99);	Bacteria;Actinobacteriota;Actinobacteria;Micrococcales;Micrococcaceae;Multi-affiliation;Multi-affiliation		multi-subject	100.0	100.0	1.93e-129	M03930:343:000000000-KVNWT:1:1106:14428:6470	TACGTAGGGCGCAAGCGTTGTCCGGAATTATTGGGCGTAAAGAGCTCGTAGGCGGTTTGTCGCGTCTGCTGTGAAAGCCCGGGGCTTAACCCCGGGTGTGCAGTGGGTACGGGCAGACTAGAGTGCAGTAGGGGAGACTGGAATTCCTGGTGTAGCGGTGGAATGCGCAGATATCAGGAGGAACACCGATGGCGAAGGCAGGTCTCTGGGCTGTTACTGACGCTGAGGAGCGAAAGCATGGGGAGCGAACA	Cluster_64	590	0	0	0	0	0	0	0	0	0	0	0	0	0	0	0	0	0	0	0	0	0	0	0	0	0	0	0	1.47179
Bacteria;(1.0);Actinobacteriota;(1.0);Actinobacteria;(1.0);Micrococcales;(1.0);Micrococcaceae;(1.0);Micrococcus;(0.99);Micrococcus luteus;(0.95);	Bacteria;Actinobacteriota;Actinobacteria;Multi-affiliation;Multi-affiliation;Multi-affiliation;Multi-affiliation		multi-subject	100.0	100.0	1.93e-129	M03930:343:000000000-KVNWT:1:2108:4761:14199	TACGTAGGGTGCGAGCGTTATCCGGAATTATTGGGCGTAAAGAGCTCGTAGGCGGTTTGTCGCGTCTGTCGTGAAAGTCCGGGGCTTAACCCCGGATCTGCGGTGGGTACGGGCAGACTAGAGTGCAGTAGGGGAGACTGGAATTCCTGGTGTAGCGGTGGAATGCGCAGATATCAGGAGGAACACCGATGGCGAAGGCAGGTCTCTGGGCTGTAACTGACGCTGAGGAGCGAAAGCATGGGGAGCGAACA	Cluster_44	961	0	0	0	0	0	0	0	0	0	0	0	0	0	0	0	0	0	0	0	0	0	0	0	0	0	0	0	0.681385
Bacteria;(1.0);Actinobacteriota;(1.0);Actinobacteria;(1.0);Propionibacteriales;(1.0);Nocardioidaceae;(1.0);Marmoricola;(0.99);Marmoricola sp.;(0.85);	Bacteria;Actinobacteriota;Actinobacteria;Propionibacteriales;Nocardioidaceae;Marmoricola;Marmoricola sp.		JQ660280.1.1396	99.203	100.0	4.17e-126	M03930:377:000000000-LK95F:1:1102:11409:16914	TACGTAGGGTGCGAGCGTTGTCCGGAATTATTGGGCGTAAAGGGCTCGTAGGCGGTTTGTCACGTCGGGAGTGAAAACTCAGGGCTTAACCCTGAGCCTGCTTTCGATACGGGCTGACTAGAGGTATGCAGGGGAGAACGGAACTCCTGGTGTAGCGGTGAAATGCGCAGATATTAGGAAGAACACCGGTGGCGAAGGCGGTTCTCTGGGCATTACCTGACGCTGAGGAGCGAAAGTGTGGGGAGCGAACA	Cluster_297	58	0	0	0	0	0	0	0	0	0	0	0	0	0	0	0	0	0	0	0	0	0	0	0	0	0	0	0	0.790406
Bacteria;(1.0);Actinobacteriota;(1.0);Actinobacteria;(1.0);unknown order;(1.0);unknown family;(1.0);unknown genus;(1.0);metagenome;(0.99);	Bacteria;Actinobacteriota;Actinobacteria;unknown order;unknown family;unknown genus;Multi-affiliation		multi-subject	100.0	100.0	1.93e-129	M03930:343:000000000-KVNWT:1:1113:29463:14227	TACGTAGGGTGCAAGCGTTGTCCGGATTTATTGGGCGTAAAGAGCTCGTAGGCGGTTTGTCGCGTCGGATGTGAAAACCTATGGCTTAACCATGGGCCTGCATTCGATACGGGCAAACTAGAGTTCGGTAGGGGAGACTGGAACTCCTGGTGTAGCGGTGAAATGCGCAGATATCAGGAAGAACACCGGTGGCGAAGGCGGGTCTCTGGGCCGATACTGACGCTGAGGAGCGAAAGCGTGGGGAGCAAACA	Cluster_89	393	0	0	0	0	0	0	0	0	0	0	0	0	0	0	0	0	0	0	0	0	0	0	0	0	0	0	0	0
Bacteria;(1.0);Bacteroidota;(0.19);Rhodothermia;(0.11);Balneolales;(0.11);Balneolaceae;(0.11);F1-37X2;(0.03);bacterium YC-ZSS-LKJ111;(0.03);	Bacteria;Patescibacteria;Saccharimonadia;Saccharimonadales;unknown family;unknown genus;unknown species		HM066599.1.1434	96.016	100.0	9.16e-113	M03930:377:000000000-LK95F:1:1101:13090:6963	TACGTAGGGTGCAAGCGTTATCCGGAATCACTGGGCGTAAAGCGTGCGTAGGCGGAAGCTTAAGTGTAATGTTAAATCGTGTGGCTCAACCATATCGATGCATTGCATACTGGGTTTCTAGAGGACGGCAGAGGCAAGTGGAACTCGTAGTGTAGCGGTAAAATGCGTAGATATTACGAAGAACACCAATGGCGAAGGCAGCTTGCTGGGCCGAACCTGACGCTGAGGTACGAAAGCGTGGGGAGCGAACA	Cluster_168	136	0	0	0	0	0	0	0	0	0	0	0	0	0	0	0	0	0	0	0	0	0	0	0	0	0	0	0	1.85337
Bacteria;(1.0);Bacteroidota;(0.99);Bacteroidia;(0.99);Chitinophagales;(0.9);unknown family;(0.9);unknown genus;(0.9);metagenome;(0.89);	Bacteria;Bacteroidota;Bacteroidia;Chitinophagales;unknown family;unknown genus;unknown species		KX230527.1.1370	98.008	100.0	4.20e-121	M03930:377:000000000-LK95F:1:1101:19655:2722	TACGTAGGTGGCAAGCGTTGTCCGGATTTACTGGGTTTAAAGGGTGCGTAGGCGGTTTATTAAGTCAGTCGTTAAAGGCAACAGCTTAACTGTTGTAAGGCGATTGATACTGGTAAACTTGAATTATTGGGAGGTTGTCGGAATGCGTAGTGTAGCGGTGAAATGCTCAGATATTACGCAGAACGCCGATTGCGAAGGCAGATAACTACCAATAGATTGACGCTGAGGCACGAAAGTGTGGGGAGCGAACA	Cluster_134	159	0	0	0	0	0	0	0	0	0	0	0	0	0	0	0	0	0	0	0	0	0	0	0	0	0	0	0	2.1668
Bacteria;(1.0);Bacteroidota;(1.0);Bacteroidia;(1.0);Chitinophagales;(1.0);Chitinophagaceae;(1.0);Asinibacterium;(0.99);unknown species;(0.99);	Bacteria;Bacteroidota;Bacteroidia;Chitinophagales;Chitinophagaceae;Asinibacterium;unknown species		multi-subject	100.0	100.0	1.93e-129	M03930:377:000000000-LK95F:1:1101:8985:26850	TACGGAGGGTGCAAGCGTTATCCGGATTCACTGGGTTTAAAGGGTGCGTAGGCGGGCGTATAAGTCAGTGGTGAAATCCTGGAGCTTAACTCCAGAACTGCCATTGATACTATATGTCTTGAATATGGTGGAGGTAAGCGGAATATGTCATGTAGCGGTGAAATGCATAGATATGACATAGAACACCTATTGCGAAGGCAGCTTACTACGCCTATATTGACGCTGAGGCACGAAAGCGTGGGGATCAAACA	Cluster_35	913	0	0	0	0	0	0	0	0	0	0	0	0	0	0	0	0	0	0	0	0	0	0	0	0	0	0	0	4.25184
Bacteria;(1.0);Cyanobacteria;(1.0);Vampirivibrionia;(1.0);Obscuribacterales;(1.0);Obscuribacteraceae;(1.0);unknown genus;(0.99);unknown species;(0.99);	Bacteria;Cyanobacteria;Vampirivibrionia;Obscuribacterales;Obscuribacteraceae;unknown genus;unknown species		KC432448.1.1329	100.0	100.0	1.93e-129	M03930:377:000000000-LK95F:1:1101:17107:11121	GACGTAGGATGCAAGCGTTGTCCGGATTTATTGGGCGTAAAGAGTTCGTAGGCGGTTTGTTAAGTCTGATGTTAAAGATCGGGGCCCAACCCTGGGAGTGCATTGGATACTGGCAGACTGGAGTGTGGTAGAGGTTAGTGGAATTCCCAGTGTAGCGGTGAAATGCGTAGATATTGGGAAGAACACCAGTGGCGTAGGCGACTAACTGGGCCATAACTGACGCTGAGGAACGAAAGCCAGGGGAGCGAATG	Cluster_170	221	0	0	0	0	0	0	0	0	0	0	0	0	0	0	0	0	0	0	0	0	0	0	0	0	0	0	0	3.01172
Bacteria;(1.0);Firmicutes;(1.0);Bacilli;(1.0);Erysipelotrichales;(1.0);Erysipelotrichaceae;(1.0);Turicibacter;(1.0);Turicibacter sp.;(0.68);	Bacteria;Multi-affiliation;Multi-affiliation;Multi-affiliation;Multi-affiliation;Multi-affiliation;Multi-affiliation		multi-subject	100.0	100.0	1.93e-129	M03930:377:000000000-LK95F:1:1102:12330:14082	TACGTAGGTGGCAAGCGTTATCCGGAATTATTGGGCGTAAAGAGCGCGCAGGTGGTTGATTAAGTCTGATGTGAAAGCCCACGGCTTAACCGTGGAGGGTCATTGGAAACTGGTCGACTTGAGTGCAGAAGAGGGAAGTGGAATTCCATGTGTAGCGGTGAAATGCGTAGAGATATGGAGGAACACCAGTGGCGAAGGCGGCTTCCTGGTCTGTAACTGACACTGAGGCGCGAAAGCGTGGGGAGCAAACA	Cluster_76	534	0	0	0	0	0	0	0	0	0	0	0	0	0	0	0	0	0	0	0	1.60124	0	0	0	0	0	0	0	2.79368
Bacteria;(1.0);Firmicutes;(1.0);Bacilli;(1.0);Lactobacillales;(1.0);Carnobacteriaceae;(1.0);Alloiococcus;(1.0);unknown species;(1.0);	Bacteria;Firmicutes;Bacilli;Lactobacillales;Carnobacteriaceae;Alloiococcus;Multi-affiliation		multi-subject	100.0	100.0	1.93e-129	M03930:343:000000000-KVNWT:1:1101:22796:12816	TACGTAGGTGACAAGCGTTGTCCGGATTTATTGGGCGTAAAGCGAGCGCAGGCGGTCCGGTAAGTCTGATGTGAAAGCCCACGGCTCAACCGTGGAACGGCATTGGAAACTGGCGGACTTGAATGTAGCAGAGGAAAGTGGAATTCCATGTGTAGCGGTGGAATGCGTAGATATATGGAGGAACACCAGTGGCGAAAGCGACTTTCTGGGCTATGATTGACGCTGAGGCTCGAAAGCGTGGGGAGCGAACA	Cluster_190	106	0	0	0	0	0	0	0	0	0	0	0	0	0	0	0	0	0	0	0	0	0	0	0	0	0	0	0	0
Bacteria;(1.0);Firmicutes;(1.0);Bacilli;(1.0);Lactobacillales;(1.0);Lactobacillaceae;(1.0);Lactobacillus;(1.0);Lactobacillus iners;(1.0);	Bacteria;Firmicutes;Bacilli;Lactobacillales;Lactobacillaceae;Lactobacillus;Multi-affiliation		multi-subject	100.0	100.0	1.93e-129	M03930:343:000000000-KVNWT:1:1102:13116:4756	TACGTAGGTGGCAAGCGTTGTCCGGATTTATTGGGCGTAAAGCGAGTGCAGGCGGCTCGATAAGTCTGATGTGAAAGCCTTCGGCTCAACCGGAGAATTGCATCAGAAACTGTCGAGCTTGAGTACAGAAGAGGAGAGTGGAACTCCATGTGTAGCGGTGAAATGCGTAGATATATGGAAGAACACCGGTGGCGAAGGCGGCTCTCTGGTCTGTTACTGACGCTGAGGCTCGAAAGCATGGGTAGCGAACA	Cluster_260	69	0	0	0	0	0	0	0	0	0	0	0	0	0	0	0	0	0	0	0	0	0	0	0	0	0	0	0	0
Bacteria;(1.0);Firmicutes;(1.0);Bacilli;(1.0);Lactobacillales;(1.0);Streptococcaceae;(1.0);Streptococcus;(1.0);Streptococcus oralis;(0.6);	Bacteria;Firmicutes;Bacilli;Lactobacillales;Streptococcaceae;Multi-affiliation;Multi-affiliation		multi-subject	multi-identity	100.0	multi-evalue	M03930:343:000000000-KVNWT:1:1114:7782:16233	TACGTAGGTCCCGAGCGTTGTCCGGATTTATTGGGCGTAAAGCGAGCGCAGGCGGTTAGATAAGTCTGAAGTTAAAGGCTGTGGCTTAACCATAGTACGCTTTGGAAACTGTTTAACTTGAGTGCAAGAGGGGAGAGTGGAATTCCATGTGTAGCGGTGAAATGCGTAGATATATGGAGGAACACCGGTGGCGAAAGCGGCTCTCTGGCTTGTAACTGACGCTGAGGCTCGAAAGCGTGGGGAGCAAACA	Cluster_46	656	0	0	0	0	0	0	0	0	0	0	0	0	0	0	0	0	0	0	0	0	0	0	0	0	0	0	0	0
Bacteria;(1.0);Firmicutes;(1.0);Bacilli;(1.0);Staphylococcales;(1.0);Staphylococcaceae;(1.0);Staphylococcus;(1.0);Staphylococcus aureus;(1.0);	Bacteria;Firmicutes;Bacilli;Multi-affiliation;Multi-affiliation;Multi-affiliation;Multi-affiliation		multi-subject	100.0	100.0	1.93e-129	M03930:343:000000000-KVNWT:1:1110:8853:6253	TACGTAGGTGGCAAGCGTTATCCGGAATTATTGGGCGTAAAGCGCGCGTAGGCGGTTTTTTAAGTCTGATGTGAAAGCCCACGGCTCAACCGTGGAGGGTCATTGGAAACTGGAAAACTTGAGTGCAGAAGAGGAAAGTGGAATTCCATGTGTAGCGGTGAAATGCGCAGAGATATGGAGGAACACCAGTGGCGAAGGCGACTTTCTGGTCTGTAACTGACGCTGATGTGCGAAAGCGTGGGGATCAAACA	Cluster_33	1603	0	0	0	0	0	0	0	0	0	0	0	0	0	0	0	0	0	0	0	1.87242	0	0	0	0	0	0	0	3.76124
Bacteria;(1.0);Firmicutes;(1.0);Clostridia;(1.0);Peptostreptococcales-Tissierellales;(1.0);Anaerovoracaceae;(1.0);Mogibacterium;(1.0);unknown species;(1.0);	Bacteria;Firmicutes;Clostridia;Peptostreptococcales-Tissierellales;Anaerovoracaceae;Mogibacterium;unknown species		multi-subject	100.0	100.0	6.90e-129	M03930:377:000000000-LK95F:1:1101:20791:22474	TACGTAGGGGGCAAGCGTTATCCGGAATTATTGGGCGTAAAGAGTGCGTAGGTGGTTACCTAAGCGCAAGGTTTAATCTTGAGGCTTAACCTCATTCTGCCTTGCGAACTGGGCTACTTGAGTGCAGGAGGGGAAAGCGGAATTCCTAGTGTAGCGGTGAAATGCGTAGATATTAGGAAGAACACCGGTGGCGAAGGCGGCTTTCTGGACTGTAACTGACACTGAGGCACGAAAGCGTGGGGAGCAAACA	Cluster_183	179	0	0	0	0	0	0	0	0	0	0	0	0	0	0	0	0	0	0	0	0	0	0	0	0	0	0	0	1.44454
Bacteria;(1.0);Firmicutes;(1.0);Clostridia;(1.0);Peptostreptococcales-Tissierellales;(1.0);Family XI;(1.0);Anaerococcus;(1.0);Anaerococcus prevotii;(1.0);	Bacteria;Firmicutes;Clostridia;Peptostreptococcales-Tissierellales;Family XI;Anaerococcus;Multi-affiliation		multi-subject	100.0	100.0	6.90e-129	M03930:343:000000000-KVNWT:1:1101:7743:12879	TACGTAAGGTCCGAGCGTTGTCCGGAATCATTGGGCGTAAAGGGTACGTAGGCGGATAAGCAAGTTAGAAGTGAAATCCTATAGCTCAACTATAGTAAGCTTTTAAAACTGCTCATCTTGAGGTATGGAAGGGAAAGTGGAATTCCTAGTGTAGCGGTGAAATGCGCAGATATTAGGAGGAATACCGGTGGCGAAGGCGACTTTCTGGCCATAAACTGACGCTGAGGTACGAAAGCGTGGGTAGCAAACA	Cluster_224	77	0	0	0	0	0	0	0	0	0	0	0	0	0	0	0	0	0	0	0	0	0	0	0	0	0	0	0	0
Bacteria;(1.0);Firmicutes;(1.0);Clostridia;(1.0);Peptostreptococcales-Tissierellales;(1.0);Peptostreptococcaceae;(1.0);Romboutsia;(1.0);Romboutsia ilealis;(0.95);	Bacteria;Firmicutes;Clostridia;Multi-affiliation;Multi-affiliation;Multi-affiliation;Multi-affiliation		multi-subject	100.0	100.0	6.90e-129	M03930:343:000000000-KVNWT:1:1101:24877:13139	TACGTAGGGGGCTAGCGTTATCCGGAATTACTGGGCGTAAAGGGTGCGTAGGTGGTTTCTTAAGTCAGAGGTGAAAGGCTACGGCTCAACCGTAGTAAGCCTTTGAAACTGGGAAACTTGAGTGCAGGAGAGGAGAGTGGAATTCCTAGTGTAGCGGTGAAATGCGTAGATATTAGGAGGAACACCAGTTGCGAAGGCGGCTCTCTGGACTGTAACTGACACTGAGGCACGAAAGCGTGGGGAGCAAACA	Cluster_32	1188	0	0	0	0	0	0	0	0	0	0	0	0	0	0	0	0	0	0	0	0	0	0	0	0	0	0	0	0
Bacteria;(1.0);Fusobacteriota;(1.0);Fusobacteriia;(1.0);Fusobacteriales;(1.0);Fusobacteriaceae;(1.0);Fusobacterium;(1.0);Fusobacterium periodonticum;(0.97);	Bacteria;Fusobacteriota;Fusobacteriia;Fusobacteriales;Fusobacteriaceae;Fusobacterium;Multi-affiliation		multi-subject	100.0	100.0	6.90e-129	M03930:343:000000000-KVNWT:1:1106:22079:5254	TACGTATGTCACAAGCGTTATCCGGATTTATTGGGCGTAAAGCGCGTCTAGGTGGTTATGTAAGTCTGATGTGAAAATGCAGGGCTCAACTCTGTATTGCGTTGGAAACTGCATGACTAGAGTACTGGAGAGGTAAGCGGAACTACAAGTGTAGAGGTGAAATTCGTAGATATTTGTAGGAATGCCGATGGGGAAGCCAGCTTACTGGACAGATACTGACGCTAAAGCGCGAAAGCGTGGGTAGCAAACA	Cluster_251	76	0	0	0	0	0	0	0	0	0	0	0	0	0	0	0	0	0	0	0	0	0	0	0	0	0	0	0	0
Bacteria;(1.0);Myxococcota;(1.0);Polyangia;(1.0);Haliangiales;(0.96);Haliangiaceae;(0.96);Haliangium;(0.96);unknown species;(0.86);	Bacteria;Myxococcota;Polyangia;Haliangiales;Haliangiaceae;Haliangium;unknown species		AB286332.1.1467	99.203	100.0	4.17e-126	M03930:343:000000000-KVNWT:1:1103:16035:13437	TACGGAGGGTGCAAACGTTGCTCGGAATTATTGGGCGTAAAGCGCATGTAGGCGGTTCGTTATGTCGGATGTGAAAGCCCTGGGCTTAACCCAGGAAGTGCATCCGAAACTGGCGAGCTTGAGTACGGAAGAGGGTTTCGGAATTCCCGGTGTAGAGGTGAAATTCGTAGATATCGGGAGGAACACCAGTGGCGAAGGCGGAGACCTGGGCCGATACTGACGCTGAGATGCGAAAGCGTGGGGAGCAAACA	Cluster_368	59	0	0	0	0	0	0	0	0	0	0	0	0	0	0	0	0	0	0	0	0	0	0	0	0	0	0	0	0
Bacteria;(1.0);Patescibacteria;(0.97);Parcubacteria;(0.97);Candidatus Nomurabacteria;(0.75);unknown family;(0.75);unknown genus;(0.75);unknown species;(0.71);	Bacteria;Patescibacteria;Parcubacteria;Candidatus Nomurabacteria;unknown family;unknown genus;unknown species		LN870984.1.1513	94.902	100.0	7.13e-109	M03930:377:000000000-LK95F:1:1102:26192:6740	TACGAGTGGCCCAAGCGTTATCCGGAATTATTGGGCGTAAAGGATATGTAGGTGGTTATGTTAGTCGAGCGTCTAACCTCTGTGCTCAACATGGAGACAGCGTTCGAAACGGCATGACTAGAGTATGTCAGGGGTAAGCGGAACTCATAGTGTAGGGGTGAAATCCGTTGATATTATGGGGAACACCAAAAGCGAAGGCAGCTTACTGGGACATTACTGACACTGAAATATGAAAGCGTGGGTAGCGAATG	Cluster_177	110	0	0	0	0	0	0	0	0	0	0	0	0	0	0	0	0	0	0	0	0	0	0	0	0	0	0	0	1.49905
Bacteria;(1.0);Patescibacteria;(0.98);Gracilibacteria;(0.97);unknown order;(0.97);unknown family;(0.97);unknown genus;(0.97);Gracilibacteria bacterium canine oral taxon 394;(0.36);	Bacteria;Patescibacteria;Gracilibacteria;unknown order;unknown family;unknown genus;Gracilibacteria bacterium oral taxon 873		JX294354.1.1467	90.119	100.0	3.41e-87	M03930:377:000000000-LK95F:1:1101:8364:17537	TACGAAGGCCCCAAGCGTTATCCGGAATTACTGGGTGTAAAGGGTATGTAGGTGGTCTTTTAAGTCTATCTGTGAAACTTCGGGGCTCAACCCCGAATTGCAGTGGAAACTGGAAGACTTGAGTGTGGGAGAGGCAAGCAGAACAGTAAGAGTAGGGGTGCAATCCGTTGATACTTACTAGAATACCAAAAGCGAAGGCAGCTTGCTGGAACACTACTGACACTGAGATACGAAAGCGTGGGGAGCGAAAG	Cluster_116	160	0	0	0	0	0	0	0	0	0	0	0	0	0	0	0	0	0	0	0	0	0	0	0	0	0	0	0	2.18043
Bacteria;(1.0);Patescibacteria;(0.98);Parcubacteria;(0.98);Candidatus Zambryskibacteria;(0.26);unknown family;(0.26);unknown genus;(0.26);Parcubacteria group bacterium GW2011_GWA2_40_14;(0.23);	Bacteria;Patescibacteria;Parcubacteria;unknown order;unknown family;unknown genus;unknown species		JN397814.1.1475	91.667	100.0	2.03e-94	M03930:377:000000000-LK95F:1:1101:17148:6483	TACGAGTGCTTCGAGCGTTATCCGGAATCATTGGGCGTAAAGGGTGTGTAGGTGGCGATGTTAGTCTTTTGTAAAATCTCTCGGCTCAACCGAGAGGCCGCAGGAGAAACGGCATTGCTAGAGGATGGCAGAGGTTTCTGGAACTCATGGTGTAGCGGTGAAATGCGTTGATATCATGGGGAACACCAAAAGCGAAGGCAAGAAACTGGGCCACTCCTGACACTGAAACACGAAAGCGTGGGTCGCGAATG	Cluster_164	101	0	0	0	0	0	0	0	0	0	0	0	0	0	0	0	0	0	0	0	0	0	0	0	0	0	0	0	1.3764
Bacteria;(1.0);Patescibacteria;(1.0);Microgenomatia;(1.0);Candidatus Woesebacteria;(1.0);unknown family;(1.0);unknown genus;(1.0);unknown species;(0.54);	Bacteria;Patescibacteria;Microgenomatia;Candidatus Woesebacteria;unknown family;unknown genus;unknown species		FJ482188.1.1369	94.862	100.0	2.58e-108	M03930:377:000000000-LK95F:1:1102:21698:8515	TACAGAGGGTGCAAGCGTTATCCGGATTTATTGGGCGTAAAGCGTTTCGTAGGCGGACTGGTAAGTTATTTTTCAAAGACCACGGCTCAACCGGGGGAAGGGAGATAATACTGCAAGTCTTGATTTTTGGTGGGGTTTCCGGAACTGATGGTGTAGTAGTGAAATACGTTGATATCATCAGGAACTCCGAGGGCGAAGGCAGGAAACTAACCAACTAATGACGCTGAGGAACGACAGCTAGGGGAGCGAAAG	Cluster_209	104	0	0	0	0	0	0	0	0	0	0	0	0	0	0	0	0	0	0	0	0	0	0	0	0	0	0	0	1.41728
Bacteria;(1.0);Patescibacteria;(1.0);Parcubacteria;(1.0);Candidatus Adlerbacteria;(0.91);unknown family;(0.91);unknown genus;(0.91);unknown species;(0.9);	Bacteria;Patescibacteria;Parcubacteria;Candidatus Adlerbacteria;unknown family;unknown genus;unknown species		JQ323111.1.1420	91.27	99.20634920634922	3.40e-92	M03930:377:000000000-LK95F:1:1101:9316:9218	TACGAGAGGCCCGAGCGTTATCCGGAATCATTGGGCGTAAAGGGTGTGTAGGCGGTTGTGTTAGTCTTTTGTGAAAGCCCGTCGGCTTAACCGATGGAACGCAGGGGAAACGGCACAACTCGAGGATGCGAGAGGTAAAGGGAACTCATGGTGTAGGGGTGAAATCCGTTGATATCATGGGGAACACCGAAGGCGAAGGCACTTTACTGGCGCACTCCTGACGCTGAGACACGAAAGCGTGGGTAGCGAATG	Cluster_236	64	0	0	0	0	0	0	0	0	0	0	0	0	0	0	0	0	0	0	0	0	0	0	0	0	0	0	0	0.872172
Bacteria;(1.0);Patescibacteria;(1.0);Parcubacteria;(1.0);Candidatus Azambacteria;(0.26);unknown family;(0.26);unknown genus;(0.26);Candidatus Zambryskibacteria bacterium RIFCSPLOWO2_12_FULL_39_16;(0.12);	Bacteria;Patescibacteria;Parcubacteria;unknown order;unknown family;unknown genus;unknown species		AF507683.1.1534	88.889	99.60159362549801	3.44e-82	M03930:377:000000000-LK95F:1:1101:8231:8241	TACGAGTGCTCCAAGCGTTATCCGGAATTATTGGGCGTAAAGGGTGTGTAGGTGGTTTTCTTAGTCAGATGTTAAAACTTCCTGCTTAACAGGAAATCGGCATTTGAAACGGGATAACTAGAGGATGCGAGGGGTCTGTAGAACTCATGGTGTAGGGGTGAAATCCGTTGATATCATGGGGAATACCAAAAGCGAAGGCAGCAGACTGGCGCATTTCTGACACTGAAACACGAAAGCGTGGGTAGCGAACG	Cluster_124	175	0	0	0	0	0	0	0	0	0	0	0	0	0	0	0	0	0	0	0	0	0	0	0	0	0	0	0	2.38485
Bacteria;(1.0);Patescibacteria;(1.0);Parcubacteria;(1.0);Candidatus Kaiserbacteria;(1.0);unknown family;(1.0);unknown genus;(1.0);Candidatus Sonnebornia yantaiensis;(0.56);	Bacteria;Patescibacteria;Parcubacteria;Candidatus Kaiserbacteria;unknown family;unknown genus;unknown species		KX771369.1.1296	92.771	99.20318725099602	2.60e-98	M03930:377:000000000-LK95F:1:1102:11230:17748	TACAGAGGCCCCAAGCATTATCCGGAATCACTGGGCGTAAAGGGTGTCGAGGCGGTCGTATTAGTCGTTTGTAAAATCTACGAGCTCAACTTGTAGCGGGCAAACGAAACGGTACGACTTGAGGTTGGGAGAGGTGTGTGGAACTCACGGTGTAGGGGTGAAATCCGTTGATATCGTGGGGAACACCAAAGGCGAAGGCAGCACACTGGCCCAAATCTGACGCTCACACACGAAAGCTAGGGTAGCGAACG	Cluster_242	60	0	0	0	0	0	0	0	0	0	0	0	0	0	0	0	0	0	0	0	0	0	0	0	0	0	0	0	0.817661
Bacteria;(1.0);Patescibacteria;(1.0);Parcubacteria;(1.0);Candidatus Nomurabacteria;(1.0);unknown family;(1.0);unknown genus;(1.0);unknown species;(0.75);	Bacteria;Patescibacteria;Parcubacteria;Candidatus Nomurabacteria;unknown family;unknown genus;unknown species		multi-subject	96.813	100.0	4.23e-116	M03930:377:000000000-LK95F:1:1101:11752:2822	TACGAGAGCCTCGAGCGTTATCCGGAATTATTGGGCGTAAAGGGTGCGTAGGTTGTTCTGTTAGTCTTTTGTCAAAGCCCCGGGCTTAACCTGGGATACGCGAAAGAAACGGCAGAACTTGAAAGTGCGAGAGGTGTACGGAACTCATGGTGTAGGGGTGAAATCCGTTGATATCATGGGGAACACCAAATGCGAAGGCAGTACACTGGCGCATATTTGACACTGAAGCACGAAAGCGTGGGTAGCGAATG	Cluster_281	56	0	0	0	0	0	0	0	0	0	0	0	0	0	0	0	0	0	0	0	0	0	0	0	0	0	0	0	0.763151
Bacteria;(1.0);Patescibacteria;(1.0);Parcubacteria;(1.0);Candidatus Vogelbacteria;(0.48);unknown family;(0.48);unknown genus;(0.48);Candidatus Vogelbacteria bacterium RIFOXYB1_FULL_42_16;(0.45);	Bacteria;Patescibacteria;Parcubacteria;Candidatus Nomurabacteria;unknown family;unknown genus;unknown species		JX105617.1.1595	90.079	100.0	9.49e-88	M03930:377:000000000-LK95F:1:1101:22268:5242	TACGAGTGGTCCAAGCATTATCCGGATTTATTGGGCGTAAAGGGTGTGTAGGTGGTTTTGTTAGTCTTCTGTTTAACCCCCGGGCTCAACCCGGGTAAGGCAGGAGAAACGGCAAGACTAGAGGTTGTGAGAGGTGTACAGAACTCATGGTGTAGGGGTGAAATCCGTTGATATCATGGGGAATACCAAAAGCGAAGGCAGTACACTGGCACATACCTGACACTGAGGCACGAAAGCGTGGGTAGCGAATG	Cluster_158	137	0	0	0	0	0	0	0	0	0	0	0	0	0	0	0	0	0	0	0	0	0	0	0	0	0	0	0	1.86699
Bacteria;(1.0);Patescibacteria;(1.0);Parcubacteria;(1.0);unknown order;(0.87);unknown family;(0.87);unknown genus;(0.87);unknown species;(0.87);	Bacteria;Patescibacteria;Parcubacteria;unknown order;unknown family;unknown genus;unknown species		AB510988.1.1425	97.211	100.0	9.09e-118	M03930:377:000000000-LK95F:1:1101:16433:2283	TACGAGTGCCTCAAGCGTTATCCGGAATCATTGGGCGTAAAGGTTGTGTAGGTGGTCATATTAGTCTCTTGTTAAATTCTTCGGCTTAACCGGGGGCATGCAAGGGAAACGGTATGACTAGAGGATGCGAGGGGTCTGCGGAACTCATAGTGTAGCGGTGAAATGCGTTGATATTATGGGGAACACCAAAAGCGAAGGCAGCAGACTGGAGCACTCCTGACACTGAAACAAGAAAGCGTGGGTCGCGAATG	Cluster_222	99	0	0	0	0	0	0	0	0	0	0	0	0	0	0	0	0	0	0	0	0	0	0	0	0	0	0	0	0.722268
Bacteria;(1.0);Patescibacteria;(1.0);Parcubacteria;(1.0);unknown order;(1.0);unknown family;(1.0);unknown genus;(1.0);unknown species;(1.0);	Bacteria;Patescibacteria;Parcubacteria;unknown order;unknown family;unknown genus;unknown species		DQ499287.1.1423	95.294	100.0	1.21e-111	M03930:377:000000000-LK95F:1:1101:25232:20882	TACAGAGACCTCAAGCGTTATCCGGAATCATTGGGCGTAAAGCGTACCGATAGGTGGTTATACAAGTCAGAAGTGAAATTCCAAAGCTCAACTTTGGGTCTGTCTTTTGAAACTGTATAACTAGAAGGGCAAAGAGGAAGCTGGAACAAACGGTGTAGTAGTGAAATGCGTTGATATCGTTTGGAACACCAATAGCGTAGGCAGGCTTCTGGGTGCCACTTGACACTGCTAGGACGAAAGCGTGGGGAGCGAATG	Cluster_140	171	0	0	0	0	0	0	0	0	0	0	0	0	0	0	0	0	0	0	0	0	0	0	0	0	0	0	0	2.33034
Bacteria;(1.0);Patescibacteria;(1.0);Parcubacteria;(1.0);unknown order;(1.0);unknown family;(1.0);unknown genus;(1.0);unknown species;(1.0);	Bacteria;Patescibacteria;Parcubacteria;unknown order;unknown family;unknown genus;unknown species		multi-subject	multi-identity	100.0	multi-evalue	M03930:377:000000000-LK95F:1:1101:3173:12736	TACAGAGACCTCAAGCGTTATCCGGAATCATTGGGCGTAAAGCGTACCGATAGGTGGTTTTACAAGTCAGAAGTGAAATCTCTCAGCTCAACTGGGAGACTGTCTTTTGAAACTGTAAAACTAGAGGGGCAAAGAGGAAGCTGGAACGAACGGTGTAGTAGTAAAATGCGTTGATATCGTTCGGAACACCAATAGCGTAGGCAAGCTTCTGGGTGCCACCTGACACTGCTAGGACGAAAGCGTGGGGAGCGAATG	Cluster_145	313	0	0	0	0	0	0	0	0	0	0	0	0	0	0	0	0	0	0	0	0	0	0	0	0	0	0	0	0
Bacteria;(1.0);Proteobacteria;(1.0);Alphaproteobacteria;(1.0);Rhizobiales;(1.0);Rhizobiaceae;(1.0);Allorhizobium-Neorhizobium-Pararhizobium-Rhizobium;(1.0);Agrobacterium fabrum;(0.54);	Bacteria;Proteobacteria;Alphaproteobacteria;Rhizobiales;Rhizobiaceae;Allorhizobium-Neorhizobium-Pararhizobium-Rhizobium;Multi-affiliation		multi-subject	multi-identity	100.0	multi-evalue	M03930:343:000000000-KVNWT:1:1102:15688:6654	TACGAAGGGGGCTAGCGTTGTTCGGAATTACTGGGCGTAAAGCGCACGTAGGCGGATATTTAAGTCAGGGGTGAAATCCCGCAGCTCAACTGCGGAACTGCCTTTGATACTGGGTATCTTGAGTATGGAAGAGGTAAGTGGAATTCCGAGTGTAGAGGTGAAATTCGTAGATATTCGGAGGAACACCAGTGGCGAAGGCGGCTTACTGGTCCATTACTGACGCTGAGGTGCGAAAGCGTGGGGAGCAAACA	Cluster_211	270	0	0	0	0	0	0	0	0	0	0	0	0	0	0	0	0	0	0	0	0.568182	0	0	0	0	0	0	0	0
Bacteria;(1.0);Proteobacteria;(1.0);Alphaproteobacteria;(1.0);Rhodobacterales;(1.0);Rhodobacteraceae;(1.0);Paracoccus;(0.99);metagenome;(0.47);	Bacteria;Proteobacteria;Alphaproteobacteria;Rhodobacterales;Rhodobacteraceae;Multi-affiliation;Multi-affiliation		multi-subject	100.0	100.0	1.93e-129	M03930:377:000000000-LK95F:1:1101:23142:14549	TACGGAGGGGGCTAGCGTTGTTCGGAATTACTGGGCGTAAAGCGCACGTAGGCGGACCAGAAAGTTGGGGGTGAAATCCCGGGGCTCAACCTCGGAACTGCCCTCAAAACTATTGGTCTGGAGTTCGAGAGAGGTGAGTGGAATTCCGAGTGTAGAGGTGAAATTCGTAGATATTCGGAGGAACACCAGTGGCGAAGGCGGCTCACTGGCTCGATACTGACGCTGAGGTGCGAAAGCGTGGGGAGCAAACA	Cluster_73	1103	0	0	0	0	0	0	0	0	0	0	0	0	0	0	0	0	0	0	0	0.852273	0	0	0	0	0	0	0	3.51594
Bacteria;(1.0);Proteobacteria;(1.0);Alphaproteobacteria;(1.0);Rhodobacterales;(1.0);Rhodobacteraceae;(1.0);Rhodobacter;(0.5);unknown species;(0.47);	Bacteria;Proteobacteria;Alphaproteobacteria;Rhodobacterales;Rhodobacteraceae;Falsirhodobacter;unknown species		HM256175.1.1284	99.602	100.0	8.97e-128	M03930:343:000000000-KVNWT:1:1101:17870:19813	TACGGAGGGGGCTAGCGTTGTTCGGAATTACTGGGCGTAAAGCGCACGTAGGCGGATCGGAAAGTCAGAGGTGAAATCCCAGGGCTCAACCTTGGAACTACCTTTGAAACTCCTGGTCTTGAGTTCGAGAGAGGTGAGTGGAATTCCGAGTGTAGAGGTGAAATTCGTAGATATTCGGAGGAACACCAGTGGCGAAGGCGGCTCACTGGCTCGATACTGACGCTGAGGTGCGAAAGCGTGGGGAGCAAACA	Cluster_270	176	0	0	0	0	0	0	0	0	0	0	0	0	0	0	0	0	0	0	0	0	0	0	0	0	0	0	0	0
Bacteria;(1.0);Proteobacteria;(1.0);Alphaproteobacteria;(1.0);Sphingomonadales;(1.0);Sphingomonadaceae;(1.0);Sphingomonas;(1.0);Sphingomonas faeni;(1.0);	Bacteria;Proteobacteria;Alphaproteobacteria;Sphingomonadales;Sphingomonadaceae;Sphingomonas;Multi-affiliation		multi-subject	multi-identity	100.0	multi-evalue	M03930:343:000000000-KVNWT:1:1108:19461:21404	TACGGAGGGAGCTAGCGTTATTCGGAATTACTGGGCGTAAAGCGCACGTAGGCGGCTTTGTAAGTAAGAGGTGAAAGCCCAGAGCTCAACTCTGGAATTGCCTTTTAGACTGCATCGCTTGAATCATGGAGAGGTCAGTGGAATTCCGAGTGTAGAGGTGAAATTCGTAGATATTCGGAAGAACACCAGTGGCGAAGGCGGCTGACTGGACATGTATTGACGCTGAGGTGCGAAAGCGTGGGGAGCAAACA	Cluster_291	241	0	0	0	0	0	0	0	0	0	0	0	0	0	0	0	0	0	0	0	0	0	0	0	0	0	0	0	0
Bacteria;(1.0);Proteobacteria;(1.0);Gammaproteobacteria;(1.0);Burkholderiales;(1.0);Comamonadaceae;(1.0);Rhodoferax;(0.34);unknown species;(0.31);	Bacteria;Proteobacteria;Gammaproteobacteria;Burkholderiales;Comamonadaceae;Multi-affiliation;Multi-affiliation		multi-subject	99.602	100.0	8.97e-128	M03930:377:000000000-LK95F:1:1101:13728:2276	TACGTAGGGTGCGAGCGTTAATCGGAATTACTGGGCGTAAAGCGTGCGCAGGCGGTTATACAAGACAGATGTGAAATCCCCGGGCTCAACCTGGGAACTGCATTTGTGACTGTATAGCTAGAGTACGGTAGAGGGGGATGGAATTCCGCGTGTAGCAGTGAAATGCGTAGATATGCGGAGGAACACCGATGGCGAAGGCAATCCCCTGGACCTGTACTGACGCTCATGCACGAAAGCGTGGGGAGCAAACA	Cluster_249	82	0	0	0	0	0	0	0	0	0	0	0	0	0	0	0	0	0	0	0	0	0	0	0	0	0	0	0	1.11747
Bacteria;(1.0);Proteobacteria;(1.0);Gammaproteobacteria;(1.0);Burkholderiales;(1.0);Oxalobacteraceae;(1.0);Massilia;(0.99);unknown species;(0.78);	Bacteria;Proteobacteria;Gammaproteobacteria;Multi-affiliation;Multi-affiliation;Multi-affiliation;Multi-affiliation		multi-subject	100.0	100.0	1.93e-129	M03930:343:000000000-KVNWT:1:1101:17769:6991	TACGTAGGGTGCAAGCGTTAATCGGAATTACTGGGCGTAAAGCGTGCGCAGGCGGTTTTGTAAGTCTGTCGTGAAAGCCCCGGGCTCAACCTGGGAATTGCGATGGAGACTGCAAGGCTTGAATCTGGCAGAGGGGGGTAGAATTCCACGTGTAGCAGTGAAATGCGTAGAGATGTGGAGGAACACCGATGGCGAAGGCAGCCCCCTGGGTCAAGATTGACGCTCATGCACGAAAGCGTGGGGAGCAAACA	Cluster_162	396	0	0	0	0	0	0	0	0	0	0	0	0	0	0	0	0	0	0	0	0	0	0.791091	1.01794	0	0	0	0	0
Bacteria;(1.0);Proteobacteria;(1.0);Gammaproteobacteria;(1.0);Diplorickettsiales;(1.0);Diplorickettsiaceae;(1.0);Rickettsiella;(1.0);unknown species;(1.0);	Bacteria;Proteobacteria;Gammaproteobacteria;Diplorickettsiales;Diplorickettsiaceae;Rickettsiella;unknown species		EU236279.1.1411	100.0	100.0	1.93e-129	M03930:377:000000000-LK95F:1:1105:11318:8302	TACAGAGGGTGCAAGCGTTAATCAGAATGACTGGGCGTAAAGGGCGTGTAGGTGGTTGACTAGGTTTGATGTGAAATCCCCGGGCTTAACCTGGGAATTGCGTCGAAAACGGGTCGACTGGAGTGAGATAGAGGGTTGTGGAATTTCCGGTGTAGCGGTGAAATGCGTAGATATCGGAAAGAACATCAGTGGCGAAGGCGACAACCTGGATCTTAACTGACACTGAGGCGCGAAGGCGTGGGGAGCAAACA	Cluster_199	217	0	0	0	0	0	0	0	0	0	0	0	0	0	0	0	0	0	0	0	0	0	0	0	0	0	0	0	2.2622
Bacteria;(1.0);Proteobacteria;(1.0);Gammaproteobacteria;(1.0);Pseudomonadales;(1.0);Halomonadaceae;(1.0);Halomonas;(0.97);Halomonas sp.;(0.32);	Bacteria;Proteobacteria;Gammaproteobacteria;Pseudomonadales;Halomonadaceae;Halomonas;Multi-affiliation		multi-subject	100.0	100.0	1.93e-129	M03930:343:000000000-KVNWT:1:1101:20567:5521	TACGGAGGGTGCAAGCGTTAATCGGAATTACTGGGCGTAAAGCGCGCGTAGGTGGCTTGATAAGCCGGTTGTGAAAGCCCCGGGCTCAACCTGGGAACGGCATCCGGAACTGTCAGGCTAGAGTGCAGGAGAGGAAGGTAGAATTCCCGGTGTAGCGGTGAAATGCGTAGAGATCGGGAGGAATACCAGTGGCGAAGGCGGCCTTCTGGACTGACACTGACACTGAGGTGCGAAAGCGTGGGTAGCAAACA	Cluster_34	1521	0	0	0	0	0	0	0	0	0	0	0	0	0	0	0	0	0	0	0	0	0	0	0	0	0	0	0	2.99809
Bacteria;(1.0);Proteobacteria;(1.0);Gammaproteobacteria;(1.0);Pseudomonadales;(1.0);Moraxellaceae;(1.0);Enhydrobacter;(1.0);Moraxella osloensis;(1.0);	Bacteria;Proteobacteria;Multi-affiliation;Multi-affiliation;Multi-affiliation;Multi-affiliation;Multi-affiliation		multi-subject	multi-identity	100.0	multi-evalue	M03930:343:000000000-KVNWT:1:1112:9236:4085	TACAGAGGGTGCGAGCGTTAATCGGAATTACTGGGCGTAAAGCGAGTGTAGGTGGCTCATTAAGTCACATGTGAAATCCCCGGGCTTAACCTGGGAACTGCATGTGATACTGGTGGTGCTAGAATATGTGAGAGGGAAGTAGAATTCCAGGTGTAGCGGTGAAATGCGTAGAGATCTGGAGGAATACCGATGGCGAAGGCAGCTTCCTGGCATAATATTGACACTGAGATTCGAAAGCGTGGGTAGCAAACA	Cluster_37	1025	0	0	0	0	0	0	0	0	0	0	0	0	0	0	0	0	0	0	0	0	0	0	0	0	0	0	0	1.66258
Bacteria;(1.0);Proteobacteria;(1.0);Gammaproteobacteria;(1.0);Pseudomonadales;(1.0);Pseudomonadaceae;(1.0);Pseudomonas;(1.0);Pseudomonas umsongensis;(0.73);	Bacteria;Proteobacteria;Gammaproteobacteria;Multi-affiliation;Multi-affiliation;Multi-affiliation;Multi-affiliation		multi-subject	100.0	100.0	1.93e-129	M03930:377:000000000-LK95F:1:1101:19294:3552	TACAGAGGGTGCAAGCGTTAATCGGAATTACTGGGCGTAAAGCGCGCGTAGGTGGTTTGTTAAGTTGGATGTGAAATCCCCGGGCTCAACCTGGGAACTGCATTCAAAACTGACAAGCTAGAGTATGGTAGAGGGTGGTGGAATTTCCTGTGTAGCGGTGAAATGCGTAGATATAGGAAGGAACACCAGTGGCGAAGGCGACCACCTGGACTGATACTGACACTGAGGTGCGAAAGCGTGGGGAGCAAACA	Cluster_15	17598	0	0	0	0	0	0	0	0	0	0	0	0	0	0	0	0	0	0	0	0	0	0.901945	1.59269	0	0	0	0	0
Bacteria;(1.0);Proteobacteria;(1.0);Gammaproteobacteria;(1.0);Xanthomonadales;(1.0);Xanthomonadaceae;(1.0);Stenotrophomonas;(1.0);[Pseudomonas] geniculata;(0.97);	Bacteria;Proteobacteria;Gammaproteobacteria;Xanthomonadales;Xanthomonadaceae;Multi-affiliation;Multi-affiliation		multi-subject	100.0	100.0	1.93e-129	M03930:343:000000000-KVNWT:1:1103:13035:3669	TACGAAGGGTGCAAGCGTTACTCGGAATTACTGGGCGTAAAGCGTGCGTAGGTGGTCGTTTAAGTCCGTTGTGAAAGCCCTGGGCTCAACCTGGGAACTGCAGTGGATACTGGGCGACTAGAGTGTGGTAGAGGGTAGCGGAATTCCTGGTGTAGCAGTGAAATGCGTAGAGATCAGGAGGAACATCCATGGCGAAGGCAGCTACCTGGACCAACACTGACACTGAGGCACGAAAGCGTGGGGAGCAAACA	Cluster_430	142	0	0	0	0	0	0	0	0	0	0	0	0	0	0	0	0	0	0	0	0.903926	0	0	0	0	0	0	0	0
Bacteria;(1.0);Proteobacteria;(1.0);Magnetococcia;(1.0);Magnetococcales;(1.0);Magnetococcaceae;(1.0);Magnetococcus;(1.0);magnetic coccus MP17;(0.61);	Bacteria;Proteobacteria;Magnetococcia;Magnetococcales;Magnetococcaceae;Magnetococcus;unknown species		GQ468510.1.1462	97.61	100.0	1.95e-119	M03930:377:000000000-LK95F:1:1101:4628:17537	TACGGAGGGGGCGAGCGTTGTTCGGAATTATTGGGCGTAAAGGGCGCGTAGGCGGTTTATTAAGTCAGAAGTGAAAGCCTCAGGCTTAACCTGGGAACTGCTTTTGAAACTGGTAGACTTGAGTCCGGCAGAGGGTGGTGGAATTCCCCGTGTAGAGGTGAAATTCGTAGATATGGGGAGGAAGACCAGAGGCGAAGGCGGCCACCTGGACCGGTACTGACGCTGAGGCGCGAGAGCGTGGGGAGCGAACA	Cluster_172	122	0	0	0	0	0	0	0	0	0	0	0	0	0	0	0	0	0	0	0	0	0	0	0	0	0	0	0	1.66258
Bacteria;(1.0);Verrucomicrobiota;(1.0);Chlamydiae;(1.0);Chlamydiales;(1.0);Parachlamydiaceae;(1.0);Candidatus Metachlamydia;(0.1);Candidatus Metachlamydia lacustris;(0.1);	Bacteria;Verrucomicrobiota;Chlamydiae;Chlamydiales;Parachlamydiaceae;Multi-affiliation;Multi-affiliation		multi-subject	multi-identity	100.0	4.26e-111	M03930:377:000000000-LK95F:1:1101:18271:3247	TACGGAGGGTGCAAGCATTAATCGGATTTATTGGGCGTAAAGGGCGCGTAGGCGGAATGATAAGTCAGATGTGAAATCCCGGGGCTCAACCTCGGAACAGCATTTGAAACTATTATTCTAGAGGGTAGAGGGAGAAAACGGAATTCCACAAGTAGCGGTGAAATGCGTAGATATGTGGAAGAACACCGGTGGCGAAGGCGGTTTTCTACTTTATTCCTGACGCTGAGGCGCGAAAGCAAGGGGATCAAACA	Cluster_132	163	0	0	0	0	0	0	0	0	0	0	0	0	0	0	0	0	0	0	0	0	0	0	0	0	0	0	0	2.22131
				others							0	0	0	0	0	0	0	0	0	0	0	0	0	0	0	0	0	0	0	5.79804	0	1.69304	2.61062	0	0	0	0	63.1916
				unassigned							0.327821	0.0467545	0.0662434	0.052356	0.0347222	0.0952804	0.610587	0.558269	0.447566	0.0814179	0.0739293	0.560281	0.368391	0.816539	0.0970656	0.393818	3.01416	0.797196	0.554261	5.06198	0.28169	0.745742	1.05256	0.604589	1.64746	23.0541	0.244874	0.0953938
											13727	12833	18115	19100	14400	15743	16869	14330	14523	15967	18937	14814	13844	17268	13393	13458	8261	17687	15877	7744	15620	19846	14441	21006	18574	11473	24094	7338
